# Supplementary material for: Enhanced Growth and Activities of the Dominant Functional Microbiota of Chicken Manure Composts in the Presence of Maize Straw
Source: Front Microbiol. 2018 May 29;9:1131. doi: 10.3389/fmicb.2018.01131 (PMC5986910; doi:10.3389/fmicb.2018.01131)
Supplement: Supplementary file 2 [file Data_Sheet_2.xlsx]

## Sheet: Sheet1
Table S3. Identified proteins derived from dominant microbiota in CM and CS composts.
Only proteins detected in at least two of the three biological triplicates were listed here. Protein abundance was given as the average value of their abundances. At least one unique peptide was required for a valid protein quantification
Accession number	Description	Original Species	Relative abundance of identified proteins in each samples
			CM0	CM4	CM16	CM32	CS0	CS4	CS16	CS32
Extracellular proteins
A0A0D7XEB8	ABC transporter substrate-binding protein	Bacillus amyloliquefaciens	0	0	0	0	0	0.105263	0	0
A0A0J5QT78	Peptidase S8	Bacillus pseudalcaliphilus	0.0531915	0.0655738	0.0833333	0	0.030303	0.122807	0	0
A0A0Q3TEW9	Peptidase S8	Bacillus shackletonii	0	0	0	0	0	0.0350877	0	0
A0A0Q3WWA0	Flagellin	Bacillus shackletonii	0	0	0	0	0	0	0.0833333	0.147541
A3I8V9	Oligopeptide ABC transporter, oligopeptide-binding protein	Bacillus sp. B14905	0	0	0	0	0	0.0526316	0	0
A0A1B8W0C0	Peptide-binding protein	Bacillus sp. FJAT-26390	0	0	0	0	0	0.0526316	0	0
A0A150YK40	ABC transporter substrate-binding protein	Bacillus sp. KCTC 13219	0	0	0	0	0	0.0350877	0	0
A0A0J5H015	C4-dicarboxylate ABC transporter substrate-binding protein	Bacillus sp. LL01	0	0.0327869	0	0.235294	0	0	0	0
A0A1D8JDN6	Phosphate ABC transporter phosphate-binding protein	Bacillus sphaericus	0.0638298	0.0327869	0.0555556	0	0	0	0	0
A0A0D6ZDA1	Ethanolamine utilization protein EutJ	Bacillus subterraneus	0	0.0163934	0	0	0	0	0	0
A0A0D0FW42	Uncharacterized protein	Bacillus thermoamylovorans	0	0	0	0	0	0.0701754	0	0
A0A160PS05	Phosphate-binding protein PstS	Corynebacterium glutamicum	0	0.0163934	0	0	0	0	0	0
A0A0U4XXB0	Alkaline phosphatase	Corynebacterium glutamicum (Brevibacterium saccharolyticum)	0	0.180328	0	0	0	0	0	0
A0A1Q3DSM2	Alkaline phosphatase	Corynebacterium glutamicum (Brevibacterium saccharolyticum)	0	0	0.0555556	0	0	0	0	0
A0A0K1XBL9	Leucine ABC transporter substrate-binding protein	Oblitimonas alkaliphila	0.0319149	0	0	0	0	0	0	0
A0A0K1XC70	Porin	Oblitimonas alkaliphila	0	0	0	0	0.0707071	0	0	0
A0A0K1XCQ8	Uncharacterized protein	Oblitimonas alkaliphila	0	0	0	0	0.0505051	0	0	0
A0A0K1XD56	Peptidoglycan-binding protein	Oblitimonas alkaliphila	0.0319149	0	0	0	0	0	0	0
A0A0K1XDU8	ABC transporter substrate-binding protein	Oblitimonas alkaliphila	0	0.0491803	0	0	0	0	0	0
A0A0K1XDW2	Phosphate-binding protein	Oblitimonas alkaliphila	0.234043	0.0245902	0	0	0.0909091	0	0	0
A0A0K1XE64	Azurin	Oblitimonas alkaliphila	0.0319149	0	0	0	0	0	0	0
A0A0K1XED7	Uncharacterized protein	Oblitimonas alkaliphila	0.0212766	0.0163934	0	0	0.020202	0	0	0
A0A0K1XFK3	Porin	Oblitimonas alkaliphila	0	0	0	0	0.141414	0	0	0
A0A0K1XGM3	Porin	Oblitimonas alkaliphila	0.0957447	0.0327869	0	0	0.161616	0.0526316	0	0
A0A0K1XGS8	Long-chain fatty acid transport protein	Oblitimonas alkaliphila	0	0	0	0	0.0707071	0	0	0
A0A0K1XGU8	C4-dicarboxylate ABC transporter substrate-binding protein	Oblitimonas alkaliphila	0.0531915	0.163934	0	0	0.0606061	0	0	0
A0A0K1XGZ1	Uncharacterized protein	Oblitimonas alkaliphila	0	0.0491803	0	0	0	0.0526316	0	0
A0A0N1FD42	ABC transporter substrate-binding protein	Oceanobacillus caeni	0	0	0.0555556	0	0	0	0.0416667	0
A0A0A1M5N4	Phosphate-binding protein PstS	Oceanobacillus oncorhynchi	0.0319149	0.0245902	0.0555556	0	0	0	0	0
A0A0A1MDD7	Oligopeptide-binding protein AppA	Oceanobacillus oncorhynchi	0	0	0	0.294118	0	0	0	0
A0A0A1MT39	ABC transporter, phosphonate, periplasmic substrate-binding protein	Oceanobacillus oncorhynchi	0	0	0	0	0	0.0701754	0.0833333	0
A0A0A1MWZ7	Fumarate reductase flavoprotein subunit	Oceanobacillus oncorhynchi	0	0	0.0833333	0.235294	0	0	0	0
A0A0U9H144	Bacillopeptidase F	Oceanobacillus picturae	0.0319149	0	0.0555556	0	0.040404	0.0526316	0	0
A0A0U9HYI8	Phosphate-binding protein PstS	Oceanobacillus picturae	0.0425532	0.0491803	0	0	0	0	0	0
A0A0U9HAH6	Oligopeptide-binding protein AppA	Oceanobacillus picturae	0	0.0163934	0	0	0	0	0	0
A0A1U9K073	C4-dicarboxylate ABC transporter substrate-binding protein	Paenalcaligenes hominis	0	0.0655738	0	0	0	0	0	0
A0A1U9K1T2	D-alanyl-D-alanine carboxypeptidase/D-alanyl-D-alanine-endopeptidase	Paenalcaligenes hominis	0	0.0163934	0	0	0	0	0	0
A0A1U9K1Y8	Phosphate-binding protein PstS	Paenalcaligenes hominis	0	0.0327869	0	0	0	0	0	0
A0A1U9K2E7	TRAP ABC transporter substrate-binding protein	Paenalcaligenes hominis	0	0.0163934	0	0.117647	0	0	0	0
A0A1I2KCI0	Uncharacterized protein	Planifilum fulgidum	0	0	0	0	0	0	0.0833333	0
A0A1I2M7E7	Peptidase inhibitor I9	Planifilum fulgidum	0	0	0	0	0	0.0350877	0.0833333	0
A0A1I2MFI4	Oligopeptide transport system substrate-binding protein	Planifilum fulgidum	0	0	0	0	0	0	0.0833333	0
A0A1I2MW39	Thermitase. Serine peptidase. MEROPS family S08A	Planifilum fulgidum	0	0	0	0	0	0.0701754	0.291667	0
A0A1I2N8J0	NPCBM-associated, NEW3 domain of alpha-galactosidase	Planifilum fulgidum	0	0	0	0	0	0	0.0833333	0
A0A1I2PGX8	Endo-1,4-beta-xylanase, GH35 family	Planifilum fulgidum	0	0	0	0	0	0	0.125	0
A0A0A8RPG4	Uncharacterized protein	Pseudomonas aeruginosa	0	0	0	0	0.030303	0.0350877	0	0
I1SXZ7	Peptidoglycan-associated lipoprotein OprL (Fragment)	Pseudomonas argentinensis	0	0	0	0	0.020202	0	0	0
A0A010TDY6	Ompp1/FadL/TodX family transporter	Pseudomonas fluorescens HK44	0	0	0	0	0.020202	0	0	0
A0A0W0NC14	Porin	Pseudomonas sp. ICMP 19500	0	0	0	0	0.020202	0	0	0
A0A023WLT8	Phosphate-binding protein	Pseudomonas stutzeri	0.0531915	0	0	0	0	0	0	0
A0A023WMV3	C4-dicarboxylate ABC transporter substrate-binding protein	Pseudomonas stutzeri	0.0319149	0	0	0	0.0707071	0	0	0
F4GRF2	Putative peptidase	Pusillimonas sp. (strain T7-7)	0	0.0163934	0	0	0	0	0	0
F4GUK7	Phosphate-binding protein PstS	Pusillimonas sp. (strain T7-7)	0.0638298	0	0	0	0	0	0	0
F4GW19	Outer membrane protein A	Pusillimonas sp. (strain T7-7)	0	0	0	0	0.030303	0	0	0
A0A1V9AC52	Serine protease	Saccharomonospora sp. LRS4.154	0	0	0.0833333	0	0	0	0	0
C7MSD8	Aminopeptidase Y	Saccharomonospora viridis (strain ATCC 15386 / DSM 43017 / JCM 3036 / NBRC 12207 / P101)	0	0	0.111111	0	0	0.0701754	0	0
C7MV18	Trypsin family protease proenzyme	Saccharomonospora viridis (strain ATCC 15386 / DSM 43017 / JCM 3036 / NBRC 12207 / P101)	0	0	0.138889	0	0	0	0	0
I0V8H8	Alpha-lytic protease proenzyme	Saccharomonospora xinjiangensis XJ-54	0	0	0.0555556	0	0	0	0	0
A0A0M0GC94	Phosphate ABC transporter phosphate-binding protein	Sporosarcina globispora (Bacillus globisporus)	0.0425532	0.0491803	0	0	0.040404	0	0	0
A0A0M0GHG3	Peptidase S8	Sporosarcina globispora (Bacillus globisporus)	0.0319149	0.0163934	0.0555556	0	0.030303	0	0	0
A0A0M0GIJ0	ABC transporter substrate-binding protein	Sporosarcina globispora (Bacillus globisporus)	0	0	0.0555556	0.117647	0	0	0.0416667	0
A0A135W7K4	Phosphate ABC transporter phosphate-binding protein	Sporosarcina sp. HYO08	0.0531915	0.0163934	0	0	0	0	0	0
A0A135WQL9	Malate dehydrogenase (EC 1.1.1.37)	Sporosarcina sp. HYO08	0	0	0.0555556	0	0	0	0	0
Q47N51	Protease inhibitor	Thermobifida fusca (strain YX)	0	0	0	0	0	0.0877193	0	0.262295
Q47PH2	Cellulose-binding, family II, bacterial type	Thermobifida fusca (strain YX)	0	0	0	0	0	0	0	0.0655738
Q47RR5	Bacteriocin, lactococcin 972	Thermobifida fusca (strain YX)	0	0	0	0	0	0	0	0.131148
O86984	Alkaline serine protease	Thermobifida fusca (Thermomonospora fusca)	0	0	0	0	0	0	0	0.0491803
P26222	Endoglucanase E-2 (EC 3.2.1.4) (Cellulase E-2) (Cellulase E2) (Endo-1,4-beta-glucanase E-2)	Thermobifida fusca (Thermomonospora fusca)	0	0	0	0	0	0	0	0.147541
Q9KH72	Glucanase (EC 3.2.1.-)	Thermobifida fusca (Thermomonospora fusca)	0	0	0	0	0	0	0	0.196721
Intracellular proteins
W4QLS9	Flagellin	Bacillus akibai	0	0	0	0	0	0.00982801	0	0
W4QPF6	GTP-binding protein TypA/BipA	Bacillus akibai	0.00307456	0	0	0	0	0	0	0
A0A094XFK8	Enolase	Bacillus alcalophilus ATCC 27647 = CGMCC 1.3604	0	0.0124434	0	0	0	0	0	0
A0A0D7XFJ7	Elongation factor Tu (Fragment)	Bacillus amyloliquefaciens	0	0.0124434	0	0	0	0	0	0
A0A0N8HW64	Flagellin	Bacillus australimaris	0	0.00904977	0	0	0.012959	0.031941	0	0
A0A072P1D1	NAD-dependent aldehyde dehydrogenase (EC 1.2.1.3)	Bacillus azotoformans MEV2011	0	0	0.00440529	0	0	0	0	0
A0A0C2TW90	Malate synthase G (EC 2.3.3.9)	Bacillus badius	0	0	0	0.00973236	0	0	0	0
A0A0C2UAL4	Elongation factor Tu (EF-Tu)	Bacillus badius	0.0230592	0	0	0	0	0	0	0
A0A0C2YCL4	Enolase	Bacillus badius	0	0.0158371	0	0	0	0	0	0
A0A0M2SR39	Elongation factor Tu (EF-Tu)	Bacillus campisalis	0	0	0	0	0.00215983	0	0	0
A0A161R787	ATP-dependent Clp protease ATP-binding subunit ClpX	Bacillus cereus	0.00230592	0	0	0	0	0	0	0
A0A164RK48	Uncharacterized protein	Bacillus cereus	0.00307456	0.00791855	0	0	0	0	0	0
J8AA89	Dihydrolipoyl dehydrogenase	Bacillus cereus HuA4-10	0	0.00226244	0	0	0	0	0	0
Q5WJX1	Sugar phosphate isomerases/epimerase	Bacillus clausii	0	0	0	0	0	0.002457	0	0
A0A0B5X3Z3	Dihydrolipoyl dehydrogenase (EC 1.8.1.4)	Bacillus coagulans DSM 1 = ATCC 7050	0	0	0.00881057	0	0	0	0	0
A0A0H4KTD8	Dihydrolipoyl dehydrogenase (EC 1.8.1.4)	Bacillus endophyticus	0	0	0.00440529	0	0	0	0	0
A0A0Q9YB16	Catalase	Bacillus galactosidilyticus	0	0	0	0	0	0.002457	0	0
A0A178A092	Dihydrolipoyl dehydrogenase (EC 1.8.1.4)	Bacillus galactosidilyticus	0	0.0271493	0	0	0	0.0036855	0	0
A0A178A601	Alkyl hydroperoxide reductase (EC 1.11.1.15)	Bacillus galactosidilyticus	0	0.00452489	0.00440529	0	0	0	0	0
A0A0M0GA30	Flagellin	Bacillus globisporus	0	0	0	0	0.00323974	0.002457	0.0242424	0.0444444
A0A0M0GA95	UPF0173 metal-dependent hydrolase AF332_08085	Bacillus globisporus	0	0	0	0	0	0.012285	0	0
A0A0M0GB74	Malate dehydrogenase (EC 1.1.1.37)	Bacillus globisporus	0	0	0	0	0	0	0.0242424	0
A0A0M0GBA5	Superoxide dismutase (EC 1.15.1.1)	Bacillus globisporus	0	0.00678733	0	0	0	0.012285	0	0
A0A0M0GBL0	Nucleoside diphosphate kinase (NDK) (NDP kinase) (EC 2.7.4.6) (Nucleoside-2-P kinase)	Bacillus globisporus	0	0	0	0	0	0.0036855	0	0
A0A0M0GCV8	Malate synthase G (EC 2.3.3.9)	Bacillus globisporus	0.00307456	0.00452489	0	0	0.00539957	0.00737101	0	0
A0A0M0GKZ1	Isocitrate lyase	Bacillus globisporus	0.00461184	0.00226244	0	0	0.00539957	0.004914	0	0
A0A1J0H1K7	Transcription attenuation protein MtrB (Trp RNA-binding attenuation protein) (TRAP) (Tryptophan RNA-binding attenuator protein)	Bacillus halodenitrificans	0	0.00226244	0	0	0	0.002457	0	0
W4QDU4	Citrate synthase	Bacillus hemicellulosilyticus JCM 9152	0	0.00226244	0	0	0	0	0	0
A0A0M0KEC8	Flagellin	Bacillus koreensis	0	0	0	0	0	0	0.0181818	0
A0A060M544	Succinate dehydrogenase iron-sulfur subunit	Bacillus lehensis G1	0	0	0	0	0.00323974	0	0	0
A0A060M6R0	ATP synthase subunit beta (EC 3.6.3.14) (ATP synthase F1 sector subunit beta) (F-ATPase subunit beta)	Bacillus lehensis G1	0.00614912	0	0	0	0	0.002457	0	0
A0A1D8RAJ5	Superoxide dismutase (EC 1.15.1.1) (Fragment)	Bacillus licheniformis	0	0	0	0	0	0.0036855	0	0
X5CK36	Superoxide dismutase (EC 1.15.1.1) (Fragment)	Bacillus licheniformis	0	0	0	0.00486618	0	0	0	0
A0A0K9GPL1	Elongation factor Tu (EF-Tu)	Bacillus loiseleuriae	0.0130669	0	0	0	0	0	0	0
A0A090Y5F2	Glyceraldehyde-3-phosphate dehydrogenase (EC 1.2.1.-)	Bacillus macerans	0.00922367	0	0	0	0	0	0	0
A0A1R1HAH4	DNA-binding protein (Fragment)	Bacillus macerans	0.00230592	0	0	0	0	0	0	0
A0A1R1HFA3	IMP dehydrogenase (Fragment)	Bacillus macerans	0.00153728	0	0	0	0	0	0	0
A0A0M0GMM6	Phosphoenolpyruvate carboxykinase (ATP) (PCK) (PEP carboxykinase) (PEPCK) (EC 4.1.1.49)	Bacillus marisflavi	0	0	0	0.00486618	0	0	0	0
I3ECI5	UPF0173 metal-dependent hydrolase BMMGA3_13145	Bacillus methanolicus MGA3	0	0	0	0	0	0.022113	0	0
I3E1Z8	Flagellin	Bacillus methanolicus PB1	0	0	0	0	0.0205184	0	0	0
Q7WTZ6	Superoxide dismutase (Fragment)	Bacillus mycoides PE=3 SV=1 - [Q7WTZ6_BACMY]	0	0.00565611	0	0	0	0	0	0
R9BXN7	Serine hydroxymethyltransferase	Bacillus nealsonii AAU1	0	0.00226244	0	0	0	0	0	0
A0A1L8ZJH4	Dihydrolipoyl dehydrogenase (EC 1.8.1.4)	Bacillus obstructivus	0	0	0	0	0	0.00614251	0	0
A0A1L8ZQB9	Superoxide dismutase (EC 1.15.1.1)	Bacillus obstructivus	0	0	0	0	0	0.004914	0	0
A0A0B0II83	Thioredoxin	Bacillus okhensis	0	0	0	0	0	0.002457	0	0
A0A074L5A9	UPF0173 metal-dependent hydrolase EL23_23605	Bacillus polymyxa	0	0.00452489	0	0	0	0.00859951	0	0
A0A074LFP9	DNA-binding protein	Bacillus polymyxa	0	0.00339367	0	0	0	0.002457	0	0
A0A074M2H3	UPF0173 metal-dependent hydrolase EL23_00925	Bacillus polymyxa	0	0.00452489	0	0	0	0	0	0
A0A074L6X3	Succinate dehydrogenase	Bacillus polymyxa	0	0	0	0.00486618	0	0	0	0
A0A1Q8TNR8	1-pyrroline-5-carboxylate dehydrogenase (p5C dehydrogenase) (EC 1.2.1.88) (L-glutamate gamma-semialdehyde dehydrogenase)	Bacillus pseudofirmus	0	0	0.0132159	0.00973236	0	0	0	0
A0A127VY94	Xylose isomerase (EC 5.3.1.5)	Bacillus psychrophilus	0	0.00339367	0	0	0	0.004914	0	0
A0A127W029	Aspartate 1-decarboxylase (EC 4.1.1.11) (Aspartate alpha-decarboxylase) [Cleaved into: Aspartate 1-decarboxylase alpha chain; Aspartate 1-decarboxylase beta chain]	Bacillus psychrophilus	0	0	0	0	0	0.0036855	0	0
A0A127W173	Dihydrolipoyl dehydrogenase (EC 1.8.1.4)	Bacillus psychrophilus	0	0.0135747	0	0	0	0.004914	0	0
A0A127W251	Flagellin	Bacillus psychrophilus	0	0	0	0	0.0151188	0	0	0
A0A132N9N1	Succinate--CoA ligase [ADP-forming] subunit alpha (EC 6.2.1.5) (Succinyl-CoA synthetase subunit alpha) (SCS-alpha)	Bacillus schlegelii	0	0	0	0	0	0	0.0181818	0
A0A0A8WYQ9	Ketol-acid reductoisomerase (NADP(+)) (KARI) (EC 1.1.1.86) (Acetohydroxy-acid isomeroreductase) (AHIR) (Alpha-keto-beta-hydroxylacyl reductoisomerase)	Bacillus selenatarsenatis SF-1	0	0	0	0	0.00215983	0	0	0
A0A0A8X8E0	Manganese catalase (EC 1.11.1.6)	Bacillus selenatarsenatis SF-1	0	0	0	0	0	0.00614251	0	0
A0A109MS06	Cupin	Bacillus simplex	0	0.00565611	0.0176211	0.0121655	0	0	0	0
A0A109MZR3	Flagellin	Bacillus simplex	0	0	0	0.0486618	0	0.014742	0	0
A0A0H4NYU0	Dihydrolipoyl dehydrogenase (EC 1.8.1.4)	Bacillus smithii	0	0.0113122	0	0	0	0.00737101	0	0
A0A0H4P027	L-ribulose-5-phosphate 4-epimerase (EC 5.1.3.4)	Bacillus smithii	0	0	0	0	0	0.004914	0	0
A0A0Q3VJ72	Flagellin	Bacillus solani	0	0	0	0	0.0075594	0	0	0
A0A1E5LDT8	Enolase (EC 4.2.1.11) (2-phospho-D-glycerate hydro-lyase) (2-phosphoglycerate dehydratase)	Bacillus solimangrovi	0	0	0.0154185	0.0170316	0	0	0	0
A0A0A8JFM3	NAD-dependent aldehyde dehydrogenase	Bacillus sp. (strain OxB-1)	0	0	0.00881057	0	0	0	0	0
A0A0A8JIH6	Flagellin	Bacillus sp. (strain OxB-1)	0.010761	0.0135747	0	0	0.0280778	0	0	0
A0A0A8JM98	Chaperone protein DnaK (HSP70) (Heat shock 70 kDa protein) (Heat shock protein 70)	Bacillus sp. (strain OxB-1)	0.00230592	0	0	0	0	0	0	0
C5NNG3	Flagellin	Bacillus sp. (strain PS3)	0	0	0	0	0.0172786	0	0	0
N0ANS4	Dihydrolipoyl dehydrogenase (EC 1.8.1.4)	Bacillus sp. 1NLA3E	0	0	0.0176211	0	0	0	0	0
A3I9V0	Dihydrolipoyl dehydrogenase (EC 1.8.1.4)	Bacillus sp. B14905	0	0	0	0.00729927	0	0	0	0
U1Z0B8	Aldehyde dehydrogenase (Fragment)	Bacillus sp. EGD-AK10	0	0.00339367	0	0	0	0	0	0
A0A0M0X6Z5	Dihydrolipoyl dehydrogenase (EC 1.8.1.4)	Bacillus sp. FJAT-21945	0.00230592	0.00678733	0	0	0	0	0	0
A0A0M4GGJ3	Catalase (EC 1.11.1.6)	Bacillus sp. FJAT-22090	0.00230592	0	0	0	0	0	0	0
A0A0M4GJ28	1-pyrroline-5-carboxylate dehydrogenase (p5C dehydrogenase) (EC 1.2.1.88) (L-glutamate gamma-semialdehyde dehydrogenase)	Bacillus sp. FJAT-22090	0	0	0.00881057	0	0	0	0	0
A0A1B8WAU2	L-glutamate gamma-semialdehyde dehydrogenase	Bacillus sp. FJAT-26390	0	0	0	0	0	0	0.0181818	0
A0A1B8VZY9	Flagellin	Bacillus sp. FJAT-26390	0	0.020362	0	0	0	0	0	0
A0A1B9ACY9	Peptidase M42	Bacillus sp. FJAT-27225	0	0	0	0	0	0.0036855	0	0
A0A1B8W2A0	Glyceraldehyde-3-phosphate dehydrogenase (EC 1.2.1.-)	Bacillus sp. FJAT-27264	0.00845503	0.00904977	0	0	0	0	0	0
A0A0K9GGT0	Isocitrate lyase	Bacillus sp. FJAT-27916	0	0	0	0.0243309	0	0	0	0
A0A0W7XGR4	Flagellin	Bacillus sp. G1(2015b)	0	0	0	0	0.037797	0	0	0
W7ZE31	50S ribosomal protein L24	Bacillus sp. JCM 19045	0.00307456	0	0	0	0	0	0	0
A0A150YMP4	Superoxide dismutase (EC 1.15.1.1)	Bacillus sp. KCTC 13219	0.00691776	0	0	0	0	0	0	0
A0A0U1NX00	Isocitrate lyase	Bacillus sp. LF1	0	0	0.0154185	0	0	0	0	0
A0A1Q9PLF0	Malate synthase G (EC 2.3.3.9)	Bacillus sp. MRMR6	0	0	0.0198238	0	0	0	0	0
A0A1Q9Q491	UPF0173 metal-dependent hydrolase BTR25_02435	Bacillus sp. MRMR6	0	0	0	0	0	0.0036855	0	0
A0A1Q9PR75	Peptidase M42	Bacillus sp. MRMR6	0	0.0192308	0	0	0	0	0	0
A0A1S2RDA4	Superoxide dismutase (EC 1.15.1.1)	Bacillus sp. MUM 116	0.00538048	0.0180995	0	0	0	0.0159705	0	0
A0A0M2PLV8	Dihydrolipoyl dehydrogenase (EC 1.8.1.4)	Bacillus sp. SA1-12	0	0.00678733	0	0	0	0.002457	0	0
A6CTA2	Dihydrolipoyl dehydrogenase	Bacillus sp. SG-1	0	0.00226244	0	0	0	0	0	0
A0A176J2U4	Glycine cleavage system H protein (Octanoyl/lipoyl carrier protein)	Bacillus sp. SJS	0	0	0.00660793	0	0	0	0	0
A0A1C4B7F4	Phage major tail protein, phi13 family	Bacillus sp. v-76	0	0	0	0.00973236	0	0	0	0
A0A0B4S734	Flagellin	Bacillus sp. WP8	0	0	0	0.0851582	0	0	0	0
A0A077J831	Isocitrate dehydrogenase [NADP] (EC 1.1.1.42)	Bacillus sp. X1(2014)	0.00307456	0	0	0	0	0	0	0
A0A1D8JIB1	Aminopeptidase	Bacillus sphaericus	0	0.0135747	0	0	0	0	0	0
B1HU21	Aspartate 1-decarboxylase (EC 4.1.1.11) (Aspartate alpha-decarboxylase) [Cleaved into: Aspartate 1-decarboxylase alpha chain; Aspartate 1-decarboxylase beta chain]	Bacillus sphaericus	0	0	0	0	0	0.0036855	0	0
A0A1D2W1H6	Flagellin	Bacillus sphaericus	0.0115296	0	0	0	0.0237581	0	0	0
A0A1D8JDX9	Enolase (EC 4.2.1.11) (2-phospho-D-glycerate hydro-lyase) (2-phosphoglycerate dehydratase)	Bacillus sphaericus	0	0	0	0.00973236	0	0	0	0
A0A1D8JG35	Peroxiredoxin	Bacillus sphaericus	0	0.0169683	0.00660793	0	0	0	0	0
A0A150LGQ1	Superoxide dismutase (EC 1.15.1.1)	Bacillus sporothermodurans	0.00538048	0	0	0	0	0	0	0
A0A0K9HN31	Dihydrolipoyl dehydrogenase (EC 1.8.1.4)	Bacillus stearothermophilus	0	0.0147059	0	0	0	0.00737101	0	0
A0A150MWZ8	Manganese catalase (EC 1.11.1.6)	Bacillus stearothermophilus	0	0	0	0	0	0.012285	0	0
A0A150NCV4	Thioredoxin reductase (EC 1.8.1.9)	Bacillus stearothermophilus	0	0	0	0	0	0.0036855	0	0
A0A150NE35	Flagellin	Bacillus stearothermophilus	0	0	0	0	0	0	0	0.0592593
A0A178TZ73	Ketol-acid reductoisomerase (NADP(+)) (KARI) (EC 1.1.1.86) (Acetohydroxy-acid isomeroreductase) (AHIR) (Alpha-keto-beta-hydroxylacyl reductoisomerase)	Bacillus stearothermophilus	0	0.00452489	0	0	0.00323974	0	0	0
A0A178TZK7	Superoxide dismutase (EC 1.15.1.1)	Bacillus stearothermophilus	0	0.0135747	0	0	0	0.017199	0	0
Q9R4R9	Alpha-L-arabinofuranosidase (EC 3.2.1.55) (Fragment)	Bacillus stearothermophilus	0	0	0	0	0	0	0.0121212	0
A0A087LHS1	UPF0173 metal-dependent hydrolase AVP43_02675	Bacillus stearothermophilus	0	0.00226244	0	0	0	0	0	0
A0A0I9QGZ2	Transketolase (TK) (EC 2.2.1.1)	Bacillus stearothermophilus	0	0	0.00660793	0	0	0	0	0
A0A150M7W5	Flagellin	Bacillus stearothermophilus	0	0.0180995	0.0264317	0.0486618	0	0.019656	0	0.103704
A0A178U360	Glutamyl aminopeptidase Deblocking aminopeptidase	Bacillus stearothermophilus	0	0	0.00660793	0	0	0	0	0
A0A1B7KR81	Crotonase (Fragment)	Bacillus stearothermophilus	0	0	0.00881057	0	0	0	0	0
A0A0D6ZA50	Acetone carboxylase subunit beta	Bacillus subterraneus	0	0	0.00660793	0	0	0	0	0
A0A1A0G6H6	Uncharacterized protein	Bacillus subtilis	0	0.00339367	0	0	0	0	0	0
Q93RI6	Flagellin (Fragment)	Bacillus subtilis	0	0.0135747	0	0	0	0	0	0
A3F3E2	Non-specific DNA-binding protein HBsu (Fragment)	Bacillus subtilis (strain 168)	0	0.00339367	0	0	0	0	0	0
A0A090IW22	UPF0173 metal-dependent hydrolase BT1A1_2478	Bacillus thermoamylovorans	0	0	0	0	0	0.017199	0	0
A0A090IXF7	Flagellin	Bacillus thermoamylovorans	0	0	0.0176211	0	0	0	0	0
A0A090KRG0	Dihydrolipoyl dehydrogenase (EC 1.8.1.4)	Bacillus thermoamylovorans	0	0.0124434	0	0	0	0.0135135	0	0
A0A0D0FJR5	Uncharacterized protein	Bacillus thermoamylovorans	0	0	0	0	0	0.00737101	0	0
A0A090J2F0	Superoxide dismutase	Bacillus thermoamylovorans	0	0	0	0	0	0.019656	0	0
Q6WXC5	Mdh (Fragment)	Bacillus thuringiensis	0	0	0	0	0	0	0.0121212	0
Q3EKG3	Isocitrate lyase (EC 4.1.3.1)	Bacillus thuringiensis serovar israelensis ATCC 35646	0	0	0	0	0.00431965	0	0	0
A0A162FBP7	Dihydrolipoyl dehydrogenase	Bacillus trypoxylicola	0	0.00226244	0	0	0	0	0	0
A0A0D7XI43	Isocitrate lyase	Bacillus velezensis	0	0	0	0	0	0	0.0181818	0
A0A0D7XUJ2	Flagellin	Bacillus velezensis	0	0	0	0	0	0.00982801	0	0
W1SKM6	UPF0173 metal-dependent hydrolase BAVI_12059	Bacillus vireti LMG 21834	0	0	0	0	0	0.019656	0	0
A0A1L3MPU4	Superoxide dismutase	Bacillus weihaiensis	0	0.0237557	0	0	0	0	0	0
A0A1B9B678	Septation protein SpoVG	Bacillus wudalianchiensis	0	0	0.00881057	0	0	0	0	0
Q8FTZ8	Putative catalase	Corynebacterium efficiens (strain DSM 44549 / YS-314 / AJ 12310 / JCM 11189 / NBRC 100395)	0.00230592	0	0	0	0	0	0	0
A0A095Y248	Acetyl-CoA acetyltransferase (EC 2.3.1.9)	Corynebacterium freneyi DNF00450	0.00307456	0	0	0	0	0	0	0
Q8NTQ1	Catalase (EC 1.11.1.6)	Corynebacterium glutamicum (strain ATCC 13032 / DSM 20300 / JCM 1318 / LMG 3730 / NCIMB 10025)	0.0076864	0	0	0	0	0	0	0
A4QEH7	Uncharacterized protein	Corynebacterium glutamicum (strain R)	0.00153728	0	0	0	0	0	0	0
A0A072ZB30	Superoxide dismutase (EC 1.15.1.1)	Corynebacterium glutamicum ATCC 14067	0.0038432	0	0	0	0	0	0	0
A0A0B5D4W5	Malate dehydrogenase (EC 1.1.1.37)	Corynebacterium humireducens NBRC 106098 = DSM 45392	0.00307456	0	0	0.00729927	0.00431965	0	0	0
A0A0B5DB03	Oxidoreductase	Corynebacterium humireducens NBRC 106098 = DSM 45392	0.00307456	0	0	0	0	0	0	0
C0XRW0	Acetyl-CoA C-acetyltransferase	Corynebacterium lipophiloflavum (strain DSM 44291 / CCUG 37336)	0.00230592	0	0	0	0	0	0	0
S5TGU3	Malate synthase G (EC 2.3.3.9)	Corynebacterium maris DSM 45190	0	0	0	0.00729927	0	0	0	0
A0A127NR95	ATP synthase subunit beta (EC 3.6.3.14) (ATP synthase F1 sector subunit beta) (F-ATPase subunit beta)	Corynebacterium simulans	0.00153728	0	0	0	0	0	0	0
A0A1E9Q555	Peroxiredoxin	Corynebacterium sp. HMSC058E07	0.00230592	0	0	0	0.00323974	0	0	0
A0A177ICZ9	Catalase	Corynebacterium stationis	0	0.0180995	0	0	0	0	0	0
S4XIW9	Probable cytosol aminopeptidase	Corynebacterium terpenotabidum Y-11	0	0.00226244	0	0	0	0	0	0
A0A0X2NNB7	Acyl-CoA dehydrogenases	Corynebacterium variabile	0.00230592	0	0	0	0	0	0	0
W4VDA6	Manganese superoxide dismutase	Gracilibacillus boraciitolerans JCM 21714	0	0.010181	0	0	0	0.012285	0	0
W4VEH1	Dihydrolipoamide dehydrogenase of pyruvate dehydrogenase complex	Gracilibacillus boraciitolerans JCM 21714	0	0.00452489	0	0	0	0.00982801	0	0
W4VFN1	Polyribonucleotide nucleotidyltransferase	Gracilibacillus boraciitolerans JCM 21714	0.00153728	0	0	0	0	0	0	0
W4VFT2	Flagellar basal body protein	Gracilibacillus boraciitolerans JCM 21714	0	0	0	0	0.00215983	0	0	0
W4VHR7	Thioredoxin reductase (EC 1.8.1.9)	Gracilibacillus boraciitolerans JCM 21714	0	0	0	0.00486618	0	0	0	0
W4VK63	GTP-binding protein TypA/BipA	Gracilibacillus boraciitolerans JCM 21714	0.00307456	0	0	0	0	0	0	0
W4VM21	Inosine-5'-monophosphate dehydrogenase	Gracilibacillus boraciitolerans JCM 21714	0.00153728	0	0	0.00729927	0	0	0	0
W4VPC5	Flagellin protein FlaA	Gracilibacillus boraciitolerans JCM 21714	0	0	0	0	0.00431965	0.00737101	0.0121212	0.0296296
W4VQB8	Flagellin protein FlaA	Gracilibacillus boraciitolerans JCM 21714	0	0	0.0176211	0.0437956	0.0172786	0	0	0
W4VQS4	DNA-3-methyladenine glycosylase II	Gracilibacillus boraciitolerans JCM 21714	0	0	0.00440529	0	0	0	0	0
W4VHX5	Citrate synthase	Gracilibacillus boraciitolerans JCM 21714	0	0.00678733	0	0	0	0	0	0
N4W9S0	Succinate dehydrogenase iron-sulfur subunit (EC 1.3.99.1)	Gracilibacillus halophilus YIM-C55.5	0	0	0.00660793	0.00486618	0	0	0	0
N4WCY4	Isocitrate dehydrogenase [NADP] (EC 1.1.1.42)	Gracilibacillus halophilus YIM-C55.5	0.00230592	0	0	0	0	0	0	0
N4WU14	Xylose isomerase (EC 5.3.1.5)	Gracilibacillus halophilus YIM-C55.5	0	0	0	0	0	0.0036855	0	0
N4WUX6	Glyceraldehyde-3-phosphate dehydrogenase (EC 1.2.1.-)	Gracilibacillus halophilus YIM-C55.5	0	0	0.00440529	0	0	0	0	0
N4WV20	Metal-dependent hydrolase	Gracilibacillus halophilus YIM-C55.5	0	0	0	0	0	0.002457	0	0
N4WXE0	Uncharacterized protein	Gracilibacillus halophilus YIM-C55.5	0	0	0	0	0	0.002457	0	0
A0A1M7MD67	Dihydrolipoyl dehydrogenase (EC 1.8.1.4)	Gracilibacillus kekensis	0	0.00904977	0.00881057	0	0	0.00737101	0	0
A0A1M7MVQ2	Enolase (EC 4.2.1.11) (2-phospho-D-glycerate hydro-lyase) (2-phosphoglycerate dehydratase)	Gracilibacillus kekensis	0	0.00904977	0.00440529	0.00729927	0	0	0	0
A0A1M7MVZ6	Glyceraldehyde-3-phosphate dehydrogenase (EC 1.2.1.-)	Gracilibacillus kekensis	0.00230592	0	0	0	0	0	0	0
A0A1M7MZP8	Flagellin	Gracilibacillus kekensis	0.00307456	0.00452489	0.0132159	0.0632603	0.0215983	0.00737101	0.0606061	0.118519
A0A1M7N6B8	Xylose isomerase (EC 5.3.1.5)	Gracilibacillus kekensis	0	0	0	0	0	0.002457	0	0
A0A1M7NRX6	Succinate dehydrogenase subunit A	Gracilibacillus kekensis	0	0.00565611	0	0.00729927	0	0	0	0
A0A1M7P515	Superoxide dismutase (EC 1.15.1.1)	Gracilibacillus kekensis	0	0	0.0132159	0	0	0	0	0
A0A1M7PK04	Aconitate hydratase (Aconitase) (EC 4.2.1.3)	Gracilibacillus kekensis	0	0.0169683	0.00881057	0	0	0	0	0
A0A1M7PR04	Bacterial nucleoid protein Hbs	Gracilibacillus kekensis	0.00307456	0	0	0	0	0.004914	0	0
A0A1M7QS78	60 kDa chaperonin (GroEL protein) (Protein Cpn60)	Gracilibacillus kekensis	0	0	0	0	0	0.002457	0	0
A0A1M7QYA7	Elongation factor Tu (EF-Tu)	Gracilibacillus kekensis	0.00614912	0.00904977	0.00881057	0.0121655	0	0	0	0
A0A1M7QYI3	50S ribosomal protein L29	Gracilibacillus kekensis	0.00307456	0.00226244	0	0	0	0	0	0
A0A1M7KAQ1	Serine hydroxymethyltransferase	Gracilibacillus kekensis	0	0.00226244	0	0	0	0	0	0
A0A1M7NLV7	Endoglucanase	Gracilibacillus kekensis	0	0.00226244	0	0	0	0	0	0
A0A1M7P4B1	Chaperone protein DnaK	Gracilibacillus kekensis	0	0.00339367	0	0	0	0	0	0
D1MWM2	Elongation factor Tu (Fragment)	Ignatzschineria larvae	0.0138355	0.00339367	0	0	0	0	0	0
A0A0U3NRV8	50S ribosomal protein L29	Lentibacillus amyloliquefaciens	0.00307456	0	0.00440529	0	0	0	0	0
A0A0U3NUU4	Aldehyde dehydrogenase	Lentibacillus amyloliquefaciens	0	0	0	0	0	0.004914	0	0
A0A0U3W1P8	Peptidase M42	Lentibacillus amyloliquefaciens	0	0.0113122	0	0	0	0.00737101	0	0
A0A0U3W4F3	Superoxide dismutase (EC 1.15.1.1)	Lentibacillus amyloliquefaciens	0	0.00904977	0.0528634	0.00729927	0	0.00982801	0	0
A0A0U3W8H1	50S ribosomal protein L4	Lentibacillus amyloliquefaciens	0	0	0.00440529	0	0	0	0	0
A0A0U4DPB4	Isocitrate lyase	Lentibacillus amyloliquefaciens	0	0	0.00881057	0	0	0.002457	0	0
A0A0U4DQR9	DNA polymerase III subunit delta	Lentibacillus amyloliquefaciens	0	0	0	0	0	0.004914	0	0
A0A0U4E252	2-oxoisovalerate dehydrogenase	Lentibacillus amyloliquefaciens	0	0	0	0.00729927	0	0	0	0
A0A0U4E3W1	Transcription attenuation protein MtrB	Lentibacillus amyloliquefaciens	0	0.00339367	0	0	0	0.002457	0	0
A0A0U4E4Q1	Aconitate hydratase (Aconitase) (EC 4.2.1.3)	Lentibacillus amyloliquefaciens	0	0.0135747	0.00881057	0	0	0	0	0
A0A0U4E998	Cysteine synthase (EC 2.5.1.47)	Lentibacillus amyloliquefaciens	0	0	0.00881057	0	0	0	0	0
A0A0U4E9Q2	Malate synthase G (EC 2.3.3.9)	Lentibacillus amyloliquefaciens	0	0	0.00881057	0.0145985	0	0.004914	0	0
A0A0U4F317	Acyl-CoA dehydrogenase	Lentibacillus amyloliquefaciens	0	0	0.00440529	0.00973236	0	0	0	0
A0A0U4F350	3-hydroxyacyl-[acyl-carrier-protein] dehydratase FabZ (EC 4.2.1.59) ((3R)-hydroxymyristoyl-[acyl-carrier-protein] dehydratase) ((3R)-hydroxymyristoyl-ACP dehydrase) (Beta-hydroxyacyl-ACP dehydratase)	Lentibacillus amyloliquefaciens	0	0.00452489	0	0	0	0.002457	0	0
A0A0U4F460	UPF0173 metal-dependent hydrolase AOX59_06885	Lentibacillus amyloliquefaciens	0	0	0	0	0	0.002457	0	0
A0A0U4F6F1	GTP-binding protein TypA	Lentibacillus amyloliquefaciens	0.00307456	0	0	0	0	0	0	0
A0A0U4F8J7	60 kDa chaperonin (GroEL protein) (Protein Cpn60)	Lentibacillus amyloliquefaciens	0	0	0	0	0	0.00614251	0	0
A0A0U4F8U0	Xylose isomerase (EC 5.3.1.5)	Lentibacillus amyloliquefaciens	0	0.00452489	0	0	0	0.00737101	0	0
A0A0U4FBN4	Nitrate reductase	Lentibacillus amyloliquefaciens	0.0038432	0	0	0	0	0	0	0
A0A0U4FBV1	DNA-binding protein	Lentibacillus amyloliquefaciens	0.00307456	0	0	0	0	0	0	0
A0A0U4FCN4	Succinate dehydrogenase	Lentibacillus amyloliquefaciens	0	0	0.00881057	0.00486618	0	0	0	0
A0A0U4FCX9	Peptidase M28	Lentibacillus amyloliquefaciens	0	0.00452489	0	0	0	0.0036855	0	0
A0A0U4FF86	Dihydrolipoyl dehydrogenase (EC 1.8.1.4)	Lentibacillus amyloliquefaciens	0	0.0158371	0.0176211	0	0	0.00982801	0	0
A0A0U4FPM7	Cold-shock protein	Lentibacillus amyloliquefaciens	0	0	0	0.00973236	0	0	0	0
A0A0U4FUB6	Elongation factor Tu (EF-Tu)	Lentibacillus amyloliquefaciens	0.00307456	0.00339367	0.00881057	0.0121655	0	0	0	0
A0A0U4FUQ6	Inosine-5'-monophosphate dehydrogenase (IMP dehydrogenase) (IMPD) (IMPDH) (EC 1.1.1.205)	Lentibacillus amyloliquefaciens	0.00230592	0	0	0.00729927	0	0	0	0
A0A0U4G9H7	DNA-directed RNA polymerase subunit beta (RNAP subunit beta) (EC 2.7.7.6) (RNA polymerase subunit beta) (Transcriptase subunit beta)	Lentibacillus amyloliquefaciens	0	0	0	0.00729927	0	0	0	0
A0A0U4GCL9	Acyl-CoA dehydrogenase	Lentibacillus amyloliquefaciens	0	0	0	0	0	0.002457	0	0
A0A0U3NV26	Glyceraldehyde-3-phosphate dehydrogenase	Lentibacillus amyloliquefaciens	0	0.00339367	0	0	0	0	0	0
A0A0U3WKM1	Enolase	Lentibacillus amyloliquefaciens	0	0.00678733	0	0	0	0	0	0
A0A0U4E5G5	Chaperone protein DnaK	Lentibacillus amyloliquefaciens	0	0.00452489	0	0	0	0	0	0
A0A1W1YZ53	Glyceraldehyde-3-phosphate dehydrogenase (EC 1.2.1.-)	Moheibacter sediminis	0.0038432	0	0	0	0	0	0	0
A0A1W1ZUR7	Elongation factor Tu (EF-Tu)	Moheibacter sediminis	0.0076864	0	0	0	0	0	0	0
A0A1W2BFE4	ATP synthase subunit alpha (EC 3.6.3.14) (ATP synthase F1 sector subunit alpha) (F-ATPase subunit alpha)	Moheibacter sediminis	0.00307456	0	0	0	0	0	0	0
A0A1W2BN86	GTP-binding protein	Moheibacter sediminis	0.00461184	0	0	0	0	0	0	0
A0A1W2CIP9	Succinate--CoA ligase [ADP-forming] subunit alpha (EC 6.2.1.5) (Succinyl-CoA synthetase subunit alpha) (SCS-alpha)	Moheibacter sediminis	0.00153728	0	0	0	0	0	0	0
A0A0K1XBA5	Aconitate hydratase B (EC 4.2.1.3) (EC 4.2.1.99) (2-methylisocitrate dehydratase)	Oblitimonas alkaliphila	0.010761	0	0	0	0.0151188	0	0	0
A0A0K1XBI9	30S ribosomal protein S1	Oblitimonas alkaliphila	0	0	0	0	0.00863931	0	0	0
A0A0K1XCB2	Succinate--CoA ligase [ADP-forming] subunit beta (EC 6.2.1.5) (Succinyl-CoA synthetase subunit beta) (SCS-beta)	Oblitimonas alkaliphila	0.00153728	0	0	0	0	0	0	0
A0A0K1XCC0	Succinate dehydrogenase flavoprotein subunit (EC 1.3.5.1)	Oblitimonas alkaliphila	0.0076864	0	0	0	0.00647948	0	0	0
A0A0K1XCE3	30S ribosomal protein S2	Oblitimonas alkaliphila	0	0	0	0	0.00863931	0	0	0
A0A0K1XCN9	50S ribosomal protein L13	Oblitimonas alkaliphila	0	0	0	0	0.00647948	0	0	0
A0A0K1XCQ9	Citrate synthase	Oblitimonas alkaliphila	0.00538048	0	0	0	0	0	0	0
A0A0K1XCR7	Dihydrolipoyl dehydrogenase (EC 1.8.1.4)	Oblitimonas alkaliphila	0.00461184	0	0	0	0	0	0	0
A0A0K1XCU6	Isocitrate lyase (EC 4.1.3.1)	Oblitimonas alkaliphila	0.0153728	0	0	0	0.0151188	0	0	0
A0A0K1XCY1	50S ribosomal protein L27	Oblitimonas alkaliphila	0	0	0	0	0.00431965	0	0	0
A0A0K1XCY8	10 kDa chaperonin (GroES protein) (Protein Cpn10)	Oblitimonas alkaliphila	0	0	0	0	0.00647948	0	0	0
A0A0K1XCZ1	Electron transfer flavoprotein subunit beta	Oblitimonas alkaliphila	0.00461184	0	0	0	0	0	0	0
A0A0K1XD10	30S ribosomal protein S9	Oblitimonas alkaliphila	0.00461184	0	0	0	0.00863931	0	0	0
A0A0K1XD21	Pyruvate dehydrogenase E1 component (EC 1.2.4.1)	Oblitimonas alkaliphila	0.00153728	0	0	0	0	0	0	0
A0A0K1XD59	60 kDa chaperonin (GroEL protein) (Protein Cpn60)	Oblitimonas alkaliphila	0.00922367	0	0	0	0.0215983	0	0	0
A0A0K1XD88	Inosine-5'-monophosphate dehydrogenase (IMP dehydrogenase) (IMPD) (IMPDH) (EC 1.1.1.205)	Oblitimonas alkaliphila	0.00153728	0.00339367	0	0	0	0	0	0
A0A0K1XD91	Ubiquinol-cytochrome c reductase iron-sulfur subunit (EC 1.10.2.2)	Oblitimonas alkaliphila	0	0	0	0	0.00323974	0	0	0
A0A0K1XDA9	Catalase (EC 1.11.1.6)	Oblitimonas alkaliphila	0.0038432	0	0	0	0.00539957	0	0	0
A0A0K1XDE7	GTP-binding protein TypA	Oblitimonas alkaliphila	0.00614912	0	0	0	0	0	0	0
A0A0K1XDG9	Acetyl-CoA hydrolase	Oblitimonas alkaliphila	0	0	0.00440529	0	0	0	0	0
A0A0K1XDJ2	Adenylosuccinate synthetase (AMPSase) (AdSS) (EC 6.3.4.4) (IMP--aspartate ligase)	Oblitimonas alkaliphila	0.00307456	0	0	0	0	0	0	0
A0A0K1XDN6	S-adenosylmethionine synthase (AdoMet synthase) (EC 2.5.1.6) (MAT) (Methionine adenosyltransferase)	Oblitimonas alkaliphila	0.00461184	0	0	0	0	0	0	0
A0A0K1XDX4	Superoxide dismutase (EC 1.15.1.1)	Oblitimonas alkaliphila	0.00845503	0	0	0	0	0	0	0
A0A0K1XDY9	ATP synthase epsilon chain (ATP synthase F1 sector epsilon subunit) (F-ATPase epsilon subunit)	Oblitimonas alkaliphila	0	0	0	0	0.00215983	0	0	0
A0A0K1XE52	ATP synthase subunit beta (EC 3.6.3.14) (ATP synthase F1 sector subunit beta) (F-ATPase subunit beta)	Oblitimonas alkaliphila	0.0138355	0	0	0	0.0172786	0	0	0
A0A0K1XEG4	DNA-directed RNA polymerase subunit beta (RNAP subunit beta) (EC 2.7.7.6) (RNA polymerase subunit beta) (Transcriptase subunit beta)	Oblitimonas alkaliphila	0.00922367	0	0	0	0.0107991	0	0	0
A0A0K1XEI1	30S ribosomal protein S17	Oblitimonas alkaliphila	0.00461184	0	0	0	0.00647948	0	0	0
A0A0K1XEI6	30S ribosomal protein S8	Oblitimonas alkaliphila	0	0	0	0	0.00431965	0	0	0
A0A0K1XEJ1	50S ribosomal protein L15	Oblitimonas alkaliphila	0	0	0	0	0.00431965	0	0	0
A0A0K1XEJ6	DNA-directed RNA polymerase subunit alpha (RNAP subunit alpha) (EC 2.7.7.6) (RNA polymerase subunit alpha) (Transcriptase subunit alpha)	Oblitimonas alkaliphila	0.00538048	0	0	0	0.00431965	0	0	0
A0A0K1XEK1	Adenosylhomocysteinase (EC 3.3.1.1) (S-adenosyl-L-homocysteine hydrolase) (AdoHcyase)	Oblitimonas alkaliphila	0.0038432	0	0	0	0	0	0	0
A0A0K1XEK9	ATP synthase subunit alpha (EC 3.6.3.14) (ATP synthase F1 sector subunit alpha) (F-ATPase subunit alpha)	Oblitimonas alkaliphila	0.010761	0	0	0	0.0194384	0	0	0
A0A0K1XEM6	DNA-directed RNA polymerase subunit beta' (RNAP subunit beta') (EC 2.7.7.6) (RNA polymerase subunit beta') (Transcriptase subunit beta')	Oblitimonas alkaliphila	0.019216	0	0	0	0.0302376	0	0	0
A0A0K1XEN1	30S ribosomal protein S10	Oblitimonas alkaliphila	0.00230592	0	0	0	0.0075594	0	0	0
A0A0K1XEN6	50S ribosomal protein L22	Oblitimonas alkaliphila	0	0	0	0	0.00215983	0	0	0
A0A0K1XEP3	50S ribosomal protein L14	Oblitimonas alkaliphila	0.00307456	0	0	0	0.00431965	0	0	0
A0A0K1XEP7	50S ribosomal protein L6	Oblitimonas alkaliphila	0	0	0	0	0.00863931	0	0	0
A0A0K1XEQ8	50S ribosomal protein L17	Oblitimonas alkaliphila	0.00461184	0	0	0	0.00215983	0	0	0
A0A0K1XES6	Malate synthase G (EC 2.3.3.9)	Oblitimonas alkaliphila	0	0	0	0	0.00431965	0	0	0
A0A0K1XEW8	Elongation factor G (EF-G)	Oblitimonas alkaliphila	0	0	0	0	0.0161987	0	0	0
A0A0K1XEX3	50S ribosomal protein L2	Oblitimonas alkaliphila	0.00461184	0	0	0	0.0172786	0	0	0
A0A0K1XEX4	6,7-dimethyl-8-ribityllumazine synthase (DMRL synthase) (LS) (Lumazine synthase) (EC 2.5.1.78)	Oblitimonas alkaliphila	0	0.00339367	0	0	0	0.0036855	0	0
A0A0K1XEZ1	50S ribosomal protein L30	Oblitimonas alkaliphila	0	0	0	0	0.00431965	0	0	0
A0A0K1XEZ6	30S ribosomal protein S4	Oblitimonas alkaliphila	0	0	0	0	0.00539957	0	0	0
A0A0K1XF17	Serine hydroxymethyltransferase (SHMT) (Serine methylase) (EC 2.1.2.1)	Oblitimonas alkaliphila	0.00461184	0	0	0	0	0	0	0
A0A0K1XF40	Elongation factor Tu (EF-Tu)	Oblitimonas alkaliphila	0.0230592	0.00904977	0	0	0.0237581	0	0	0
A0A0K1XF48	50S ribosomal protein L1	Oblitimonas alkaliphila	0.00307456	0	0	0	0.00431965	0	0	0
A0A0K1XF50	30S ribosomal protein S7	Oblitimonas alkaliphila	0.00230592	0	0	0	0.00431965	0	0	0
A0A0K1XF53	30S ribosomal protein S12	Oblitimonas alkaliphila	0	0	0	0	0.00215983	0	0	0
A0A0K1XF58	50S ribosomal protein L3	Oblitimonas alkaliphila	0.00307456	0	0	0	0	0	0	0
A0A0K1XF60	50S ribosomal protein L16	Oblitimonas alkaliphila	0.00614912	0	0	0	0.00647948	0	0	0
A0A0K1XF63	30S ribosomal protein S3	Oblitimonas alkaliphila	0.00307456	0	0	0	0.00431965	0	0	0
A0A0K1XF68	50S ribosomal protein L24	Oblitimonas alkaliphila	0	0	0	0	0.00215983	0	0	0
A0A0K1XF70	30S ribosomal protein S5	Oblitimonas alkaliphila	0.0076864	0	0	0	0.00431965	0	0	0
A0A0K1XF73	50S ribosomal protein L18	Oblitimonas alkaliphila	0	0	0	0	0.00647948	0	0	0
A0A0K1XF75	30S ribosomal protein S11	Oblitimonas alkaliphila	0.0038432	0	0	0	0.00863931	0	0	0
A0A0K1XFA9	Alkyl hydroperoxide reductase	Oblitimonas alkaliphila	0.00461184	0	0	0	0.00647948	0	0	0
A0A0K1XFB0	Chaperone protein DnaK (HSP70) (Heat shock 70 kDa protein) (Heat shock protein 70)	Oblitimonas alkaliphila	0.0038432	0	0	0	0	0	0	0
A0A0K1XFB4	Carbamoyl-phosphate synthase large chain (EC 6.3.5.5) (Carbamoyl-phosphate synthetase ammonia chain)	Oblitimonas alkaliphila	0.0038432	0	0	0	0	0	0	0
A0A0K1XFC9	Polyribonucleotide nucleotidyltransferase (EC 2.7.7.8) (Polynucleotide phosphorylase) (PNPase)	Oblitimonas alkaliphila	0	0	0	0	0.00971922	0	0	0
A0A0K1XFE4	2-methylisocitrate lyase (2-MIC) (MICL) (EC 4.1.3.30) ((2R,3S)-2-methylisocitrate lyase)	Oblitimonas alkaliphila	0	0	0	0	0.00431965	0	0	0
A0A0K1XFI8	Lon protease (EC 3.4.21.53) (ATP-dependent protease La)	Oblitimonas alkaliphila	0.00230592	0	0	0	0	0	0	0
A0A0K1XFP9	50S ribosomal protein L9	Oblitimonas alkaliphila	0	0	0	0	0.00647948	0	0	0
A0A0K1XFQ6	Transcriptional initiation protein Tat	Oblitimonas alkaliphila	0.00153728	0	0	0	0	0	0	0
A0A0K1XFU6	50S ribosomal protein L19	Oblitimonas alkaliphila	0.00307456	0	0	0	0.00647948	0	0	0
A0A0K1XFW7	DNA topoisomerase 1 (EC 5.99.1.2) (DNA topoisomerase I)	Oblitimonas alkaliphila	0.00153728	0	0	0	0	0	0	0
A0A0K1XG13	30S ribosomal protein S16	Oblitimonas alkaliphila	0	0	0	0	0.00431965	0	0	0
A0A0K1XG33	Ketol-acid reductoisomerase (NADP(+)) (KARI) (EC 1.1.1.86) (Acetohydroxy-acid isomeroreductase) (AHIR) (Alpha-keto-beta-hydroxylacyl reductoisomerase)	Oblitimonas alkaliphila	0	0	0	0	0.0107991	0	0	0
A0A0K1XGP7	50S ribosomal protein L20	Oblitimonas alkaliphila	0.00153728	0	0	0	0	0	0	0
A0A0K1XHH0	50S ribosomal protein L4	Oblitimonas alkaliphila	0.00307456	0	0	0	0	0	0	0
A0A0N0M6B5	Superoxide dismutase (EC 1.15.1.1)	Oceanobacillus caeni	0	0	0.061674	0.00973236	0	0.0282555	0	0
A0A0N0M8T7	UPF0173 metal-dependent hydrolase AFL42_04870	Oceanobacillus caeni	0	0	0.00881057	0	0	0.004914	0	0
A0A0N0M934	Nucleoside diphosphate kinase (NDK) (NDP kinase) (EC 2.7.4.6) (Nucleoside-2-P kinase)	Oceanobacillus caeni	0	0.00678733	0	0	0	0.00982801	0	0
A0A0N0MAK8	Glyceraldehyde-3-phosphate dehydrogenase (EC 1.2.1.-)	Oceanobacillus caeni	0	0	0.00440529	0	0	0.002457	0	0
A0A0N1EVU5	4-aminobutyrate aminotransferase	Oceanobacillus caeni	0	0	0.00881057	0.00973236	0	0	0	0
A0A0N1EYE9	Succinate dehydrogenase	Oceanobacillus caeni	0	0	0.00660793	0	0	0	0	0
A0A0N1F129	Flagellar basal body rod protein FlgG	Oceanobacillus caeni	0	0	0	0	0.00215983	0	0	0
A0A0N1F1C8	Sulfate adenylyltransferase	Oceanobacillus caeni	0	0	0	0.00486618	0	0	0	0
A0A0N1F1L1	Catalase (EC 1.11.1.6)	Oceanobacillus caeni	0	0	0.00881057	0	0	0	0	0
A0A0N1F2B4	Enolase (EC 4.2.1.11) (2-phospho-D-glycerate hydro-lyase) (2-phosphoglycerate dehydratase)	Oceanobacillus caeni	0	0.00678733	0.0132159	0.00973236	0	0	0	0
A0A0N1F2L2	Peptidase M42	Oceanobacillus caeni	0	0	0	0	0	0.0036855	0	0
A0A0N1F402	Ketol-acid reductoisomerase (NADP(+)) (KARI) (EC 1.1.1.86) (Acetohydroxy-acid isomeroreductase) (AHIR) (Alpha-keto-beta-hydroxylacyl reductoisomerase)	Oceanobacillus caeni	0	0	0.00440529	0	0	0	0	0
A0A0N1MZM6	2-oxoisovalerate dehydrogenase	Oceanobacillus caeni	0	0	0	0.00486618	0	0	0	0
A0A0N1N104	Dihydrolipoyl dehydrogenase (EC 1.8.1.4)	Oceanobacillus caeni	0	0.0113122	0.0440529	0.0170316	0	0.004914	0	0
A0A0N1N1X8	Transcription attenuation protein MtrB (Trp RNA-binding attenuation protein) (TRAP) (Tryptophan RNA-binding attenuator protein)	Oceanobacillus caeni	0	0.00339367	0	0	0	0.002457	0	0
A0A0N0M6B5	Superoxide dismutase	Oceanobacillus caeni	0	0.0361991	0	0	0	0	0	0
A0A0N0M899	Chaperone protein DnaK	Oceanobacillus caeni	0	0.00452489	0	0	0	0	0	0
A0A0N0M8F9	3-hydroxyacyl-[acyl-carrier-protein] dehydratase FabZ	Oceanobacillus caeni	0	0.00339367	0	0	0	0	0	0
Q8ELU7	Xylose isomerase (EC 5.3.1.5)	Oceanobacillus iheyensis	0	0	0	0	0	0.004914	0	0
Q8CZD4	3,4-dihydroxyphenylacetate 2,3-dioxygenase (EC 1.13.11.15) (EC 1.13.11.15)	Oceanobacillus iheyensis (strain DSM 14371 / CIP 107618 / JCM 11309 / KCTC 3954 / HTE831)	0	0	0.00440529	0	0	0	0	0
Q8ENS3	Isocitrate lyase (EC 4.1.3.1)	Oceanobacillus iheyensis (strain DSM 14371 / CIP 107618 / JCM 11309 / KCTC 3954 / HTE831)	0	0.00226244	0.0132159	0.00973236	0.00431965	0	0	0
Q8EP88	Phospho-2-dehydro-3-deoxyheptonate aldolase: chorismate mutase (EC 2.5.1.54) (EC 5.4.99.5)	Oceanobacillus iheyensis (strain DSM 14371 / CIP 107618 / JCM 11309 / KCTC 3954 / HTE831)	0	0	0.00660793	0	0	0	0	0
Q8ETY4	Elongation factor Tu (EF-Tu)	Oceanobacillus iheyensis (strain DSM 14371 / CIP 107618 / JCM 11309 / KCTC 3954 / HTE831)	0.0176787	0.00678733	0.00881057	0.026764	0	0	0	0
A0A0A1MEP9	50S ribosomal protein L14	Oceanobacillus oncorhynchi	0	0	0	0.00486618	0	0	0	0
A0A0A1MHB2	GTP-binding protein TypA/BipA	Oceanobacillus oncorhynchi	0.00307456	0	0	0	0	0	0	0
A0A0A1MM37	Acyl-CoA dehydrogenase	Oceanobacillus oncorhynchi	0	0	0.00660793	0.00729927	0	0	0	0
A0A0A1MMI2	Flagellin	Oceanobacillus oncorhynchi	0	0.00452489	0	0.00486618	0	0	0	0
A0A0A1MMZ7	Acetaldehyde dehydrogenase 2	Oceanobacillus oncorhynchi	0	0.00452489	0	0	0	0.004914	0	0
A0A0A1MPH3	Respiratory nitrate reductase 1 beta chain	Oceanobacillus oncorhynchi	0.00230592	0	0	0	0	0	0	0
A0A0A1MPJ1	Elongation factor G (EF-G)	Oceanobacillus oncorhynchi	0	0	0	0.00973236	0	0	0	0
A0A0A1MPM0	Flagellin	Oceanobacillus oncorhynchi	0.00691776	0.0135747	0.0198238	0.0681265	0.0226782	0.046683	0	0.118519
A0A0A1MQW7	Putative acyl-CoA dehydrogenase	Oceanobacillus oncorhynchi	0	0	0	0	0	0.004914	0	0
A0A0A1MRC0	50S ribosomal protein L29	Oceanobacillus oncorhynchi	0.00230592	0.00226244	0	0	0	0	0	0
A0A0A1MRR7	Transketolase (EC 2.2.1.1)	Oceanobacillus oncorhynchi	0	0	0	0.00486618	0	0	0	0
A0A0A1MSC2	60 kDa chaperonin (GroEL protein) (Protein Cpn60)	Oceanobacillus oncorhynchi	0	0	0	0	0	0.0036855	0	0
A0A0A1MV89	Catalase HPII	Oceanobacillus oncorhynchi	0	0	0	0	0	0.002457	0	0
A0A0A1MW11	DNA-binding protein HU 1	Oceanobacillus oncorhynchi	0.00153728	0.00339367	0	0	0	0.0036855	0	0
A0A0A1MYT5	Fumarate reductase iron-sulfur subunit	Oceanobacillus oncorhynchi	0	0	0.00881057	0.00486618	0	0	0	0
A0A0A1N0J4	Malate dehydrogenase (EC 1.1.1.37)	Oceanobacillus oncorhynchi	0	0	0	0	0	0.002457	0.0181818	0
A0A0A1MLZ2	3-hydroxyacyl-[acyl-carrier-protein] dehydratase FabZ	Oceanobacillus oncorhynchi	0	0.00339367	0	0	0	0	0	0
A0A0A1MQQ1	Glyceraldehyde-3-phosphate dehydrogenase	Oceanobacillus oncorhynchi	0	0.00226244	0	0	0	0	0	0
A0A0A1MWZ7	Fumarate reductase flavoprotein subunit	Oceanobacillus oncorhynchi	0	0.00452489	0	0	0	0	0	0
A0A0A1MYI7	Putative aminopeptidase YsdC	Oceanobacillus oncorhynchi	0	0.00226244	0	0	0	0	0	0
A0A0U9H2M0	Flagellin	Oceanobacillus picturae	0.00614912	0	0	0	0.0161987	0	0	0
A0A0U9H6K8	Malate synthase G (EC 2.3.3.9)	Oceanobacillus picturae	0	0	0.00881057	0.0194647	0	0.002457	0	0
A0A0U9H6S5	DNA-directed RNA polymerase subunit beta (RNAP subunit beta) (EC 2.7.7.6) (RNA polymerase subunit beta) (Transcriptase subunit beta)	Oceanobacillus picturae	0	0	0	0.00973236	0	0	0	0
A0A0U9H921	Acetaldehyde dehydrogenase 2	Oceanobacillus picturae	0	0	0.00881057	0	0	0	0	0
A0A0U9H9V2	UPF0173 metal-dependent hydrolase OPHB3_3394	Oceanobacillus picturae	0	0	0	0	0	0.004914	0	0
A0A0U9HAV0	Aminopeptidase YsdC	Oceanobacillus picturae	0	0.00678733	0	0	0	0.0036855	0	0
W9A8Q6	Aconitate hydratase (Aconitase) (EC 4.2.1.3)	Oceanobacillus picturae	0.00461184	0	0	0	0	0	0	0
W9ACH7	Enolase (EC 4.2.1.11) (2-phospho-D-glycerate hydro-lyase) (2-phosphoglycerate dehydratase)	Oceanobacillus picturae	0	0.0124434	0.0132159	0.0121655	0	0	0	0
W9AKW5	Flagellin	Oceanobacillus picturae	0	0	0	0.053528	0.024838	0.039312	0.0484848	0.118519
A0A0U9H9S5	Citrate synthase	Oceanobacillus picturae	0	0.00678733	0	0	0	0	0	0
W9A743	Aminopeptidase YsdC	Oceanobacillus picturae	0	0.00226244	0	0	0	0	0	0
W9AHF4	Dihydrolipoyl dehydrogenase	Oceanobacillus picturae	0	0.0113122	0	0	0	0	0	0
W9AJV9	Aminopeptidase YsdC	Oceanobacillus picturae	0	0.0113122	0	0	0	0	0	0
A0A1E5JX15	Cysteine desulfurase (EC 2.8.1.7)	Oceanobacillus sp. E9	0	0	0.00660793	0	0	0	0	0
A0A1E5K170	Phosphoenolpyruvate carboxykinase (ATP) (PCK) (PEP carboxykinase) (PEPCK) (EC 4.1.1.49)	Oceanobacillus sp. E9	0	0	0	0.00729927	0	0	0	0
A0A1E5K1G1	Dihydrolipoyl dehydrogenase (EC 1.8.1.4)	Oceanobacillus sp. E9	0	0	0.0220264	0.0121655	0	0.00737101	0	0
A0A1E5K2K7	Flagellin	Oceanobacillus sp. E9	0	0.0158371	0	0.0681265	0	0.041769	0	0.140741
A0A1E5K3V0	Isocitrate dehydrogenase [NADP] (EC 1.1.1.42)	Oceanobacillus sp. E9	0	0	0.00440529	0	0	0	0	0
A0A1E5K3V1	Malate dehydrogenase (EC 1.1.1.37)	Oceanobacillus sp. E9	0	0	0.00881057	0	0	0	0	0
A0A1E5K4I4	Superoxide dismutase (EC 1.15.1.1)	Oceanobacillus sp. E9	0	0.0147059	0.0396476	0	0	0	0	0
A0A1E5K5Z5	Xylose isomerase (EC 5.3.1.5)	Oceanobacillus sp. E9	0	0.00226244	0	0.00486618	0	0	0	0
A0A1E5K6G2	Catalase (EC 1.11.1.6)	Oceanobacillus sp. E9	0.00230592	0	0	0	0	0	0	0
A0A1E5K758	Inosine-5'-monophosphate dehydrogenase (IMP dehydrogenase) (IMPD) (IMPDH) (EC 1.1.1.205)	Oceanobacillus sp. E9	0.00230592	0	0	0.00729927	0	0	0	0
A0A1E5K7C8	Cysteine synthase (EC 2.5.1.47)	Oceanobacillus sp. E9	0	0	0.00881057	0	0	0	0	0
A0A1E5K434	Peptidase M28	Oceanobacillus sp. E9	0	0.00226244	0	0	0	0	0	0
A0A1U9JX86	Flagellin	Paenalcaligenes hominis	0	0	0	0	0.00215983	0	0	0
A0A1U9JYA1	Inosine-5'-monophosphate dehydrogenase (IMP dehydrogenase) (IMPD) (IMPDH) (EC 1.1.1.205)	Paenalcaligenes hominis	0.00307456	0.00339367	0	0	0	0	0	0
A0A1U9JYJ4	Superoxide dismutase (EC 1.15.1.1)	Paenalcaligenes hominis	0.00538048	0	0	0	0	0	0	0
A0A1U9JYZ7	Isocitrate lyase	Paenalcaligenes hominis	0	0	0.00660793	0.00729927	0	0	0	0
A0A1U9JZ17	Electron transfer flavoprotein subunit alpha	Paenalcaligenes hominis	0.00307456	0	0	0	0	0	0	0
A0A1U9JZQ7	Catalase (EC 1.11.1.6)	Paenalcaligenes hominis	0	0	0	0	0.00323974	0	0	0
A0A1U9JZS1	O-acetylhomoserine aminocarboxypropyltransferase	Paenalcaligenes hominis	0.00307456	0	0	0	0	0	0	0
A0A1U9JZU3	60 kDa chaperonin (GroEL protein) (Protein Cpn60)	Paenalcaligenes hominis	0	0	0	0	0.00647948	0	0	0
A0A1U9K0B9	30S ribosomal protein S4	Paenalcaligenes hominis	0	0	0	0	0.00215983	0	0	0
A0A1U9K0E5	30S ribosomal protein S12	Paenalcaligenes hominis	0	0	0	0	0.00431965	0	0	0
A0A1U9K0H5	Elongation factor Tu (EF-Tu)	Paenalcaligenes hominis	0.0122982	0.010181	0	0	0.00863931	0	0	0
A0A1U9K0H6	DNA-directed RNA polymerase subunit beta' (RNAP subunit beta') (EC 2.7.7.6) (RNA polymerase subunit beta') (Transcriptase subunit beta')	Paenalcaligenes hominis	0.00538048	0	0	0	0	0	0	0
A0A1U9K0H8	DNA-directed RNA polymerase subunit beta (RNAP subunit beta) (EC 2.7.7.6) (RNA polymerase subunit beta) (Transcriptase subunit beta)	Paenalcaligenes hominis	0.00461184	0	0	0	0	0	0	0
A0A1U9K0I0	Elongation factor G (EF-G)	Paenalcaligenes hominis	0.00307456	0	0	0	0	0	0	0
A0A1U9K0I8	50S ribosomal protein L11	Paenalcaligenes hominis	0	0	0	0	0.00215983	0	0	0
A0A1U9K0N4	Malate synthase G (EC 2.3.3.9)	Paenalcaligenes hominis	0	0	0.00881057	0.0121655	0.00431965	0	0	0
A0A1U9K0W5	Aconitate hydratase (Aconitase) (EC 4.2.1.3)	Paenalcaligenes hominis	0.00230592	0	0	0	0	0	0	0
A0A1U9K1C4	ATP synthase subunit beta (EC 3.6.3.14) (ATP synthase F1 sector subunit beta) (F-ATPase subunit beta)	Paenalcaligenes hominis	0.0076864	0	0	0	0	0	0	0
A0A1U9K1M3	ATP synthase subunit alpha (EC 3.6.3.14) (ATP synthase F1 sector subunit alpha) (F-ATPase subunit alpha)	Paenalcaligenes hominis	0.00307456	0	0	0	0.00539957	0	0	0
A0A1U9K1Y1	Carbamoyl-phosphate synthase large chain (EC 6.3.5.5) (Carbamoyl-phosphate synthetase ammonia chain)	Paenalcaligenes hominis	0.00307456	0	0	0	0	0	0	0
A0A1U9K291	Citrate synthase	Paenalcaligenes hominis	0.00230592	0	0	0	0	0	0	0
A0A1U9K073	C4-dicarboxylate ABC transporter substrate-binding protein	Paenalcaligenes hominis	0	0.0113122	0	0	0	0	0	0
A0A1I2KI02	Transketolase	Planifilum fulgidum	0	0	0	0	0	0	0.0121212	0
A0A1I2KUT2	Carbon-monoxide dehydrogenase small subunit	Planifilum fulgidum	0	0	0	0	0	0	0.0121212	0
A0A1I2KWB6	Carbon-monoxide dehydrogenase large subunit	Planifilum fulgidum	0	0	0	0	0	0	0.0363636	0
A0A1I2KXJ3	Mn-containing catalase (Includes spore coat protein CotJC)	Planifilum fulgidum	0	0	0	0	0	0.0208845	0.0424242	0
A0A1I2KYD3	Peroxiredoxin (Alkyl hydroperoxide reductase subunit C)	Planifilum fulgidum	0	0	0	0	0	0.00737101	0	0
A0A1I2KZB0	2-dehydropantoate 2-reductase	Planifilum fulgidum	0	0	0	0	0	0.0036855	0.0181818	0
A0A1I2L3V2	Dihydrolipoamide dehydrogenase	Planifilum fulgidum	0	0	0	0	0	0	0.0121212	0
A0A1I2LDT7	DNA-binding protein HU-beta	Planifilum fulgidum	0.00230592	0	0	0	0	0	0	0
A0A1I2LEJ6	Nucleoside diphosphate kinase	Planifilum fulgidum	0	0	0	0	0	0.00737101	0	0
A0A1I2LF75	L-aspartate 1-decarboxylase	Planifilum fulgidum	0	0	0	0	0	0	0.0121212	0
A0A1I2LL55	Acetyl-CoA C-acetyltransferase	Planifilum fulgidum	0	0	0	0	0	0	0.0121212	0
A0A1I2LLQ2	F-type H+-transporting ATPase subunit alpha	Planifilum fulgidum	0.00153728	0	0	0	0	0	0	0
A0A1I2LP81	Acyl-CoA dehydrogenase	Planifilum fulgidum	0	0	0.00660793	0.00973236	0	0	0	0
A0A1I2LS43	Glycine hydroxymethyltransferase	Planifilum fulgidum	0	0.00226244	0	0	0	0	0	0
A0A1I2LSP4	ATP synthase F1 subcomplex beta subunit	Planifilum fulgidum	0.00307456	0	0	0	0	0	0	0
A0A1I2LTP2	3-hydroxyacyl-[acyl-carrier-protein] dehydratase	Planifilum fulgidum	0.00153728	0	0	0	0	0.004914	0	0
A0A1I2M095	Superoxide dismutase, Fe-Mn family	Planifilum fulgidum	0	0	0	0	0	0.0331695	0.0242424	0
A0A1I2M8Z5	Thioredoxin	Planifilum fulgidum	0	0	0	0	0	0.004914	0	0
A0A1I2MAH8	Electron transfer flavoprotein alpha subunit apoprotein	Planifilum fulgidum	0	0	0	0	0	0	0.030303	0
A0A1I2MFX4	Succinate dehydrogenase subunit B	Planifilum fulgidum	0	0	0.00660793	0	0	0	0	0
A0A1I2MI13	Alpha-N-arabinofuranosidase	Planifilum fulgidum	0	0	0	0	0	0	0.0242424	0
A0A1I2MSQ7	Acetyl-CoA synthetase	Planifilum fulgidum	0	0	0	0	0	0.0257985	0.0363636	0
A0A1I2MSV1	Sugar phosphate isomerase/epimerase	Planifilum fulgidum	0	0	0	0	0	0.0036855	0	0
A0A1I2N2J5	Enolase	Planifilum fulgidum	0	0	0.0132159	0.00486618	0	0	0.0181818	0
A0A1I2N4C9	L-ascorbate metabolism protein UlaG, beta-lactamase superfamily	Planifilum fulgidum	0	0	0	0	0	0.0257985	0.0424242	0
A0A1I2NGZ9	Chaperonin GroEL	Planifilum fulgidum	0.00153728	0	0	0	0	0	0	0
A0A1I2NJ20	Succinyl-CoA synthetase (ADP-forming) alpha subunit	Planifilum fulgidum	0	0	0	0	0	0	0.0484848	0
A0A1I2NZA2	Mn-containing catalase (Includes spore coat protein CotJC)	Planifilum fulgidum	0	0	0	0	0	0.00614251	0.0121212	0
A0A1I2P4S6	Aconitate hydratase	Planifilum fulgidum	0	0	0	0	0	0.0184275	0.0363636	0
A0A1I2PC35	Acyl-CoA dehydrogenase	Planifilum fulgidum	0	0	0	0	0	0	0.0242424	0
A0A1I2PI42	Endoglucanase	Planifilum fulgidum	0	0	0	0	0	0	0.0181818	0
A0A1I2PQG0	Acyl-CoA dehydrogenase	Planifilum fulgidum	0	0	0	0	0	0.019656	0	0
A0A1I2PRT1	D-xylose isomerase	Planifilum fulgidum	0	0	0	0	0	0.00737101	0	0
A0A1I2PVW0	Cysteine synthase A	Planifilum fulgidum	0	0	0	0	0	0	0.030303	0
A0A1I2Q6B2	Elongation factor Tu	Planifilum fulgidum	0.00922367	0.0113122	0	0	0	0	0.0121212	0
A0A1I2Q7W4	Small subunit ribosomal protein S5	Planifilum fulgidum	0	0	0	0	0	0	0.0121212	0
A0A1I2QCH1	3-oxoacyl-[acyl-carrier protein] reductase	Planifilum fulgidum	0	0	0	0	0	0	0.0121212	0
A0A1I2QJL4	Pyridine nucleotide-disulphide oxidoreductase	Planifilum fulgidum	0	0	0	0	0	0.00614251	0.0363636	0
A0A1I2QY30	NADPH:quinone reductase	Planifilum fulgidum	0	0	0	0	0	0	0.0121212	0
A0A1I2REE2	Urocanate hydratase	Planifilum fulgidum	0	0.00226244	0	0	0	0	0	0
A0A1I2RR38	Delta-1-pyrroline-5-carboxylate dehydrogenase	Planifilum fulgidum	0	0	0	0	0	0	0.0242424	0
A0A1I2RXH0	Isocitrate lyase	Planifilum fulgidum	0	0	0.00881057	0.00486618	0	0	0.0242424	0
A0A1I2SFB9	Inosine-5'-monophosphate dehydrogenase	Planifilum fulgidum	0.00153728	0	0	0	0	0	0.0121212	0
A0A1I2SFE7	N-acetylmuramoyl-L-alanine amidase	Planifilum fulgidum	0	0	0	0	0	0	0.0121212	0
A6V123	30S ribosomal protein S16	Pseudomonas aeruginosa (strain PA7)	0	0	0	0	0.00431965	0	0	0
A0A077F2V2	50S ribosomal protein L30	Pseudomonas alkylphenolia	0	0	0	0	0.00431965	0	0	0
F6KQ82	OprF (Fragment)	Pseudomonas balearica	0.00230592	0	0	0	0	0	0	0
A0A0B5C5A5	50S ribosomal protein L9	Pseudomonas balearica DSM 6083	0	0	0	0	0.00431965	0	0	0
A0A0B5C9F5	50S ribosomal protein L31	Pseudomonas balearica DSM 6083	0	0	0	0	0.00539957	0	0	0
A0A031M1G9	Nitrate reductase	Pseudomonas bauzanensis	0.00461184	0	0	0	0	0	0	0
A0A031MBS2	Succinate dehydrogenase iron-sulfur subunit	Pseudomonas bauzanensis	0.00307456	0	0	0	0	0	0	0
A0A031MDH9	ATP synthase subunit alpha	Pseudomonas bauzanensis	0.0076864	0	0	0	0	0	0	0
A0A0E3MMJ1	LSU ribosomal protein L6p (L9e)	Pseudomonas fluorescens	0	0	0	0	0.00539957	0	0	0
A0A0F4T7D2	Succinate dehydrogenase	Pseudomonas fluorescens	0.00230592	0	0	0	0	0	0	0
A0A0M3SB63	DNA-directed RNA polymerase subunit beta	Pseudomonas fluorescens	0.0076864	0	0	0	0	0	0	0
C0J901	60 kDa chaperonin (Fragment)	Pseudomonas fluorescens	0	0	0	0	0.00647948	0	0	0
F6AFQ2	Glutamate dehydrogenase	Pseudomonas fulva (strain 12-X)	0.0038432	0	0	0	0	0	0	0
A0A024HBW4	50S ribosomal protein L1	Pseudomonas knackmussii (strain DSM 6978 / LMG 23759 / B13)	0.00307456	0	0	0	0.00431965	0	0	0
A0A024EFR3	Uncharacterized protein	Pseudomonas mandelii JR-1	0.00461184	0	0	0	0	0	0	0
A0A0D7F906	Succinate--CoA ligase [ADP-forming] subunit alpha (EC 6.2.1.5) (Succinyl-CoA synthetase subunit alpha) (SCS-alpha)	Pseudomonas oryzihabitans	0.00230592	0	0	0	0	0	0.0181818	0
A0A0D7F993	Succinate dehydrogenase flavoprotein subunit (EC 1.3.5.1)	Pseudomonas oryzihabitans	0.0038432	0	0	0	0.00539957	0	0	0
A0A0D7F9V2	Acyl-CoA dehydrogenase	Pseudomonas oryzihabitans	0.00153728	0	0	0	0	0	0	0
A0A0D7FAC3	60 kDa chaperonin (GroEL protein) (Protein Cpn60)	Pseudomonas oryzihabitans	0.00307456	0	0	0	0.00863931	0	0	0
A0A0D7FC37	Aconitate hydratase B (EC 4.2.1.3) (EC 4.2.1.99) (2-methylisocitrate dehydratase)	Pseudomonas oryzihabitans	0.0076864	0	0	0	0	0	0	0
A0A0D7FFY2	Adenosylhomocysteinase (EC 3.3.1.1) (S-adenosyl-L-homocysteine hydrolase) (AdoHcyase)	Pseudomonas oryzihabitans	0.00230592	0	0	0	0	0	0	0
A0A0D7FGF5	ATP synthase subunit alpha (EC 3.6.3.14) (ATP synthase F1 sector subunit alpha) (F-ATPase subunit alpha)	Pseudomonas oryzihabitans	0.0076864	0	0	0	0	0	0	0
A0A0D7FGK6	50S ribosomal protein L17	Pseudomonas oryzihabitans	0.00153728	0	0	0	0	0	0	0
A0A0D7FGT1	30S ribosomal protein S5	Pseudomonas oryzihabitans	0.00153728	0	0	0	0	0	0	0
A0A0D7FGW1	Elongation factor Tu (EF-Tu)	Pseudomonas oryzihabitans	0.0138355	0	0	0	0	0	0	0
A0A0D7FH46	Isocitrate lyase (EC 4.1.3.1)	Pseudomonas oryzihabitans	0.00614912	0	0	0	0	0	0	0
A0A0D7FH57	DNA-directed RNA polymerase subunit alpha (RNAP subunit alpha) (EC 2.7.7.6) (RNA polymerase subunit alpha) (Transcriptase subunit alpha)	Pseudomonas oryzihabitans	0.00307456	0	0	0	0	0	0	0
A0A0D7FH71	50S ribosomal protein L14	Pseudomonas oryzihabitans	0.00230592	0	0	0	0	0	0	0
A0A0D7FHI5	30S ribosomal protein S17	Pseudomonas oryzihabitans	0.00307456	0	0	0	0	0	0	0
A0A0D7FHJ9	DNA-directed RNA polymerase subunit beta' (RNAP subunit beta') (EC 2.7.7.6) (RNA polymerase subunit beta') (Transcriptase subunit beta')	Pseudomonas oryzihabitans	0.0038432	0	0	0	0	0	0	0
A0A0D7FJQ3	ATP synthase subunit beta (EC 3.6.3.14) (ATP synthase F1 sector subunit beta) (F-ATPase subunit beta)	Pseudomonas oryzihabitans	0.00691776	0	0	0	0	0	0	0
A0A0D7FKK6	50S ribosomal protein L2	Pseudomonas oryzihabitans	0.00845503	0	0	0	0.00431965	0	0	0
A0A0D7FKM0	DNA-directed RNA polymerase subunit beta (RNAP subunit beta) (EC 2.7.7.6) (RNA polymerase subunit beta) (Transcriptase subunit beta)	Pseudomonas oryzihabitans	0.00691776	0	0	0	0	0	0	0
A0A061D1V1	30S ribosomal protein S13	Pseudomonas pseudoalcaligenes	0	0	0	0	0.00539957	0	0	0
A0A028VID8	DNA-directed RNA polymerase subunit alpha	Pseudomonas pseudoalcaligenes AD6	0	0	0	0	0.00215983	0	0	0
A0A0D1P0D5	30S ribosomal protein S9	Pseudomonas putida	0.0038432	0	0	0	0.00431965	0	0	0
A0A0W0PCT2	Isocitrate lyase (Fragment)	Pseudomonas putida	0	0	0	0.00486618	0	0	0	0
A7L761	Translation elongation factor Tu (Fragment)	Pseudomonas putida	0	0	0.00440529	0	0	0	0	0
J8RRH3	Malate synthase G	Pseudomonas putida S11	0	0	0	0.0121655	0	0	0	0
A0A078LJ50	10 kDa chaperonin	Pseudomonas sp. 20_BN	0	0	0	0	0.00539957	0	0	0
A0A078LP85	Csd family transcriptional regulator	Pseudomonas sp. 20_BN	0.00461184	0	0	0	0.00647948	0	0	0
A0A078LPX4	NADP-dependent isocitrate dehydrogenase	Pseudomonas sp. 20_BN	0.010761	0	0	0	0	0	0	0
A0A0F0DJ57	30S ribosomal protein S7	Pseudomonas sp. 21	0	0	0	0	0.00431965	0	0	0
J1IRF3	Uncharacterized protein (Fragment)	Pseudomonas sp. Ag1	0	0	0	0	0.00323974	0.004914	0	0.0148148
A0A0I9VWM1	Aconitate hydratase B	Pseudomonas sp. BICA1-14	0	0	0	0	0.00971922	0	0	0
A0A0D6S8R5	50S ribosomal protein L18	Pseudomonas sp. FeS53a	0	0	0	0	0.00323974	0	0	0
N2JCV0	Peroxiredoxin	Pseudomonas sp. HPB0071	0	0	0	0	0.00431965	0	0	0
A0A0D6BBP0	Chaperone protein DnaK	Pseudomonas sp. Os17	0.0038432	0	0	0	0	0	0	0
A0A067A3C8	Putative flavin-containing monooxygenase	Pseudomonas sp. P482	0.00307456	0	0	0	0	0	0	0
A0A023WTR9	Trigger factor	Pseudomonas stutzeri	0	0	0	0	0.00323974	0	0	0
A0A023WUX4	30S ribosomal protein S16	Pseudomonas stutzeri	0	0	0	0	0.00539957	0	0	0
A0A023WVQ5	30S ribosomal protein S17	Pseudomonas stutzeri	0.00230592	0	0	0	0.00323974	0	0	0
A0A023WWT6	30S ribosomal protein S5	Pseudomonas stutzeri	0.00153728	0	0	0	0	0	0	0
A0A0D9ARI9	Elongation factor Tu (Fragment)	Pseudomonas stutzeri	0.0215219	0	0	0	0.0151188	0	0	0
F3H9G4	S-adenosylmethionine synthetase (Fragment)	Pseudomonas syringae Cit 7	0.00230592	0	0	0	0	0	0	0
A0A0P9S143	50S ribosomal protein L14 (Fragment)	Pseudomonas syringae pv. castaneae	0.00230592	0	0	0	0	0	0	0
F3GHY2	Alkyl hydroperoxide reductase subunit C	Pseudomonas syringae pv. pisi str. 1704B	0	0	0	0	0.00215983	0	0	0
A0A0B3BG07	Elongation factor Tu	Pseudomonas tuomuerensis	0.0169101	0	0	0	0.0194384	0	0	0
A0A0B3C1T6	50S ribosomal protein L19	Pseudomonas tuomuerensis	0	0	0	0	0.00215983	0	0	0
A0A1L6K364	ATP synthase beta chain (EC 3.6.3.14) (Fragment)	Pusillimonas ginsengisoli	0.00461184	0	0	0	0	0	0	0
F4GMQ5	Malate synthase G (EC 2.3.3.9)	Pusillimonas sp. (strain T7-7)	0	0	0.00440529	0.00973236	0.00431965	0	0	0
F4GNZ2	Chaperone protein DnaK (HSP70) (Heat shock 70 kDa protein) (Heat shock protein 70)	Pusillimonas sp. (strain T7-7)	0.0038432	0	0	0	0	0	0	0
F4GPA5	Superoxide dismutase (EC 1.15.1.1)	Pusillimonas sp. (strain T7-7)	0.0038432	0	0	0	0	0	0	0
F4GQ15	Flagellin	Pusillimonas sp. (strain T7-7)	0	0	0	0	0.00215983	0	0	0
F4GQL8	Inosine-5'-monophosphate dehydrogenase (IMP dehydrogenase) (IMPD) (IMPDH) (EC 1.1.1.205)	Pusillimonas sp. (strain T7-7)	0.00307456	0	0	0	0.00215983	0	0	0
F4GT67	60 kDa chaperonin (GroEL protein) (Protein Cpn60)	Pusillimonas sp. (strain T7-7)	0	0	0	0	0.00647948	0	0	0
F4GTL1	ATP synthase subunit alpha (EC 3.6.3.14) (ATP synthase F1 sector subunit alpha) (F-ATPase subunit alpha)	Pusillimonas sp. (strain T7-7)	0.00461184	0	0	0	0	0	0	0
F4GU14	50S ribosomal protein L20	Pusillimonas sp. (strain T7-7)	0.00153728	0	0	0	0	0	0	0
F4GVG4	Isocitrate lyase	Pusillimonas sp. (strain T7-7)	0	0	0.00660793	0	0	0	0	0
F4GVI9	Acyl-CoA dehydrogenase	Pusillimonas sp. (strain T7-7)	0.00230592	0	0	0	0	0	0	0
F4GWD2	Dihydrolipoyl dehydrogenase (EC 1.8.1.4)	Pusillimonas sp. (strain T7-7)	0.00230592	0	0	0	0	0	0	0
F4GX44	50S ribosomal protein L2	Pusillimonas sp. (strain T7-7)	0.00461184	0	0	0	0	0	0	0
F4GX83	Aconitate hydratase B (EC 4.2.1.3) (EC 4.2.1.99) (2-methylisocitrate dehydratase)	Pusillimonas sp. (strain T7-7)	0.00614912	0	0	0	0.00431965	0	0	0
F4GX86	Uncharacterized protein	Pusillimonas sp. (strain T7-7)	0	0	0.00660793	0	0	0	0	0
F4GX97	Succinate dehydrogenase flavoprotein subunit (EC 1.3.5.1)	Pusillimonas sp. (strain T7-7)	0.0038432	0	0	0	0	0	0	0
F4GXA0	Citrate synthase	Pusillimonas sp. (strain T7-7)	0.00461184	0	0	0	0	0	0	0
F4GXE6	Enolase (EC 4.2.1.11) (2-phospho-D-glycerate hydro-lyase) (2-phosphoglycerate dehydratase)	Pusillimonas sp. (strain T7-7)	0	0	0.00440529	0	0.00539957	0	0	0
F4GXK9	Elongation factor Tu (EF-Tu)	Pusillimonas sp. (strain T7-7)	0.0153728	0	0	0	0.012959	0	0	0
F4GXL0	Elongation factor G (EF-G)	Pusillimonas sp. (strain T7-7)	0.0038432	0	0	0	0	0	0	0
F4GXL6	DNA-directed RNA polymerase subunit beta' (RNAP subunit beta') (EC 2.7.7.6) (RNA polymerase subunit beta') (Transcriptase subunit beta')	Pusillimonas sp. (strain T7-7)	0.0076864	0	0	0	0	0	0	0
F4GXL7	DNA-directed RNA polymerase subunit beta (RNAP subunit beta) (EC 2.7.7.6) (RNA polymerase subunit beta) (Transcriptase subunit beta)	Pusillimonas sp. (strain T7-7)	0.0038432	0	0	0	0	0	0	0
I1D078	Aerobic-type carbon monoxide dehydrogenase, small subunit CoxS/CutS-like protein	Saccharomonospora glauca K62	0	0	0.00440529	0	0	0	0	0
A0A1Q9V2M4	Aldehyde dehydrogenase	Saccharomonospora sp. CUA-673	0	0	0.00440529	0	0	0	0	0
A0A1V9A6E9	Superoxide dismutase (EC 1.15.1.1)	Saccharomonospora sp. LRS4.154	0	0	0.0264317	0	0	0	0	0
A0A1I5T7W3	Glucose/arabinose dehydrogenase, beta-propeller fold	Saccharomonospora viridis	0	0	0.0264317	0	0	0	0	0
C7MT75	Uncharacterized protein	Saccharomonospora viridis (strain ATCC 15386 / DSM 43017 / JCM 3036 / NBRC 12207 / P101)	0	0	0.00440529	0	0	0	0	0
C7MW24	Catalase (EC 1.11.1.6)	Saccharomonospora viridis (strain ATCC 15386 / DSM 43017 / JCM 3036 / NBRC 12207 / P101)	0	0	0.0264317	0	0	0	0	0
A0A0M0G8E8	Serine hydroxymethyltransferase	Sporosarcina globispora	0	0.00226244	0	0	0	0	0	0
A0A0M0G900	Enolase	Sporosarcina globispora	0	0.00904977	0	0	0	0	0	0
A0A0M0G7P5	50S ribosomal protein L29	Sporosarcina globispora (Bacillus globisporus)	0.00307456	0	0.00440529	0	0	0	0	0
A0A0M0G7Q4	Elongation factor Tu (EF-Tu)	Sporosarcina globispora (Bacillus globisporus)	0.0122982	0.00904977	0.00660793	0	0	0	0	0
A0A0M0G9K1	ATP synthase subunit alpha (EC 3.6.3.14) (ATP synthase F1 sector subunit alpha) (F-ATPase subunit alpha)	Sporosarcina globispora (Bacillus globisporus)	0.00307456	0	0	0	0	0	0	0
A0A0M0GAB5	Glyceraldehyde-3-phosphate dehydrogenase (EC 1.2.1.-)	Sporosarcina globispora (Bacillus globisporus)	0.00153728	0	0	0	0	0.002457	0	0
A0A0M0GBH6	Isocitrate dehydrogenase [NADP] (EC 1.1.1.42)	Sporosarcina globispora (Bacillus globisporus)	0.0038432	0	0	0	0	0	0	0
Q8GA87	ATP-synthase beta-subunit (Fragment)	Sporosarcina halophila	0.00230592	0	0	0	0	0	0	0
I0JMX0	Aconitate hydratase	Sporosarcina halophila	0	0.00565611	0	0	0	0	0	0
I0JNB1	Transcription attenuation protein MtrB	Sporosarcina halophila	0	0.00339367	0	0	0	0	0	0
I0JKT2	Flagellin	Sporosarcina halophila	0.00461184	0	0	0	0	0	0	0
I0JLY9	Dihydrolipoyl dehydrogenase (EC 1.8.1.4)	Sporosarcina halophila	0.00230592	0.0158371	0	0	0	0.004914	0	0
I0JP11	Superoxide dismutase (EC 1.15.1.1)	Sporosarcina halophila	0.0038432	0	0	0	0	0	0	0
I0JPP9	UPF0173 metal-dependent hydrolase HBHAL_3774	Sporosarcina halophila	0.00230592	0	0	0	0	0	0	0
I0JJJ2	Manganese catalase (EC 1.11.1.6)	Sporosarcina halophila	0	0	0	0	0	0.00614251	0	0
I0JJJ9	Xylose isomerase (EC 5.3.1.5)	Sporosarcina halophila	0	0	0	0	0	0.002457	0	0
I0JPK7	M42 family peptidase (EC 3.4.11.-)	Sporosarcina halophila	0	0.00452489	0	0	0	0.0036855	0	0
I0JQ65	Acyl-CoA dehydrogenase (EC 1.3.99.3)	Sporosarcina halophila	0	0	0	0	0	0.004914	0	0
I0JQC7	Glyceraldehyde-3-phosphate dehydrogenase (EC 1.2.1.-)	Sporosarcina halophila	0	0	0	0	0	0.004914	0	0
A0A1T4Y1Y6	Flagellin	Sporosarcina newyorkensis	0.0038432	0	0	0	0	0.0036855	0.0363636	0
A0A1T4YKX7	Leucyl aminopeptidase	Sporosarcina newyorkensis	0.00230592	0	0	0	0	0	0	0
A0A1T4XH59	Superoxide dismutase	Sporosarcina newyorkensis	0	0.0192308	0	0	0	0	0	0
F9DQ95	Flagellin	Sporosarcina newyorkensis 2681	0.00614912	0	0	0	0.0323974	0	0	0
F9DXG8	Acetyl-CoA acetyltransferase (EC 2.3.1.9)	Sporosarcina newyorkensis 2681	0	0	0	0	0	0.004914	0	0
F9DTK9	Alkyl hydroperoxide reductase C	Sporosarcina newyorkensis 2681	0	0.0180995	0	0	0	0	0	0
A0A127VX01	Citrate synthase	Sporosarcina psychrophila	0	0.00226244	0	0	0	0	0	0
A0A127VY06	Chaperone protein DnaK	Sporosarcina psychrophila	0	0.00226244	0	0	0	0	0	0
A0A127VTS6	Elongation factor Tu (EF-Tu)	Sporosarcina psychrophila (Bacillus psychrophilus)	0.00999231	0	0	0	0	0	0	0
A0A127VV43	50S ribosomal protein L2	Sporosarcina psychrophila (Bacillus psychrophilus)	0.00307456	0	0	0	0.00215983	0	0	0
A0A127VVP7	1-pyrroline-5-carboxylate dehydrogenase (p5C dehydrogenase) (EC 1.2.1.88) (L-glutamate gamma-semialdehyde dehydrogenase)	Sporosarcina psychrophila (Bacillus psychrophilus)	0.00153728	0	0	0	0	0	0	0
A0A127VWG6	Enolase (EC 4.2.1.11) (2-phospho-D-glycerate hydro-lyase) (2-phosphoglycerate dehydratase)	Sporosarcina psychrophila (Bacillus psychrophilus)	0.00307456	0	0	0	0	0	0	0
A0A127VXG3	Succinate dehydrogenase	Sporosarcina psychrophila (Bacillus psychrophilus)	0.00230592	0	0	0	0	0	0	0
A0A127VZ22	Aconitate hydratase (Aconitase) (EC 4.2.1.3)	Sporosarcina psychrophila (Bacillus psychrophilus)	0.00922367	0	0	0	0	0	0	0
A0A127W1J6	Peptidase M42	Sporosarcina psychrophila (Bacillus psychrophilus)	0.00153728	0	0.00440529	0	0	0	0	0
A0A127W2R9	GTP-binding protein TypA	Sporosarcina psychrophila (Bacillus psychrophilus)	0.00307456	0	0	0	0	0	0	0
A0A135W4G1	Peptidase M42	Sporosarcina sp. HYO08	0	0.0180995	0	0	0	0.00737101	0	0
A0A135W519	Flagellar basal body protein	Sporosarcina sp. HYO08	0	0	0	0	0	0.002457	0	0
A0A135WG27	Nitrate reductase	Sporosarcina sp. HYO08	0.00230592	0	0	0	0	0	0	0
A0A135WGV9	4-aminobutyrate aminotransferase	Sporosarcina sp. HYO08	0.00230592	0	0	0	0	0	0	0
A0A135WHB7	Flagellin	Sporosarcina sp. HYO08	0	0	0	0	0.0215983	0	0	0.111111
A0A135WQ92	Class V aminotransferase	Sporosarcina sp. HYO08	0	0	0	0	0	0.0036855	0	0
A0A1V0L4U0	Flagellin	Sporosarcina sp. P33	0	0.00791855	0	0	0	0	0	0
A0A1V0ST84	3-hydroxyacyl-[acyl-carrier-protein] dehydratase FabZ (EC 4.2.1.59) ((3R)-hydroxymyristoyl-[acyl-carrier-protein] dehydratase) ((3R)-hydroxymyristoyl-ACP dehydrase) (Beta-hydroxyacyl-ACP dehydratase)	Sporosarcina ureae	0	0	0	0	0	0.0036855	0	0
A0A1V0STW5	Dihydrolipoyl dehydrogenase (EC 1.8.1.4)	Sporosarcina ureae	0.00230592	0.00452489	0	0	0	0.002457	0	0
A0A1V0T267	Catalase HPII	Sporosarcina ureae	0	0	0	0	0	0.002457	0	0
A0A1W6F1N3	Peroxiredoxin	Sporosarcina ureae	0.00307456	0.00904977	0	0	0	0	0	0
A0A1X9M2I0	Flagellar basal body protein	Sporosarcina ureae	0	0	0	0	0.00215983	0	0	0
A0A1X9MA92	Dihydrolipoyl dehydrogenase	Sporosarcina ureae	0	0.00339367	0	0	0	0	0	0
A0A147KDB0	Pyruvate, phosphate dikinase (EC 2.7.9.1)	Thermobifida cellulosilytica TB100	0	0	0	0	0	0	0	0.0148148
Q47S32	Putative ATP/GTP binding protein	Thermobifida fusca	0	0	0	0	0	0	0	0.0444444
Q47L13	Intracellular protease/amidase, putative	Thermobifida fusca	0	0	0	0	0	0	0	0.0666667
Q47R84	Probable cytosol aminopeptidase (EC 3.4.11.1) (Leucine aminopeptidase) (LAP) (EC 3.4.11.10) (Leucyl aminopeptidase)	Thermobifida fusca	0	0	0	0	0	0	0	0.0148148
